# Supplementary material for: Acquisition of respiratory surface EMG: a systematic literature review of electrode configurations and methodological reporting
Source: Crit Care. 2025 Nov 7;29:476. doi: 10.1186/s13054-025-05696-x (PMC12595820; doi:10.1186/s13054-025-05696-x)
Supplement: Supplementary file 4 — Additional file4 [file 13054_2025_5696_MOESM4_ESM.xlsx]

## Sheet: Bibliographical information
Citation ID	ID	Title	First author	Year	Authors	DOI	Journal
2	1	Polysomnography in stable COPD under non-invasive ventilation to reduce patient-ventilator asynchrony and morning breathlessness	Adler	2012	D. Adler; S. Perrig; H. Takahashi; F. Espa; D. Rodenstein; J. L. Pepin; J. P. Janssens	10.1007/s11325-011-0605-y	Sleep Breath
5	2	Role of nasal muscles in nasal valve collapse	Aksoy	2010	F. Aksoy; B. Veyseller; Y. S. Yildirim; H. Acar; H. Demirhan; O. Ozturan	10.1016/j.otohns.2009.12.015	Otolaryngol Head Neck Surg
6	3	The Neuromechanics of Inspiratory Muscles in Mechanical Ventilation Liberation Success and Failure	Aljohani	2024	H. Aljohani; D. Russell; Y. I. Kim; J. Bassler; J. Lowman	10.7759/cureus.51570	Cureus
406	4	Evaluation of respiratory muscles activity by means of cross mutual information function at different levels of ventilatory effort	Alonso	2007	J. F. Alonso; M. A. Mañanas; D. Hoyer; Z. L. Topor; E. N. Bruce	10.1109/TBME.2007.893494	IEEE Trans Biomed Eng
10	5	Evaluation of respiratory muscle activation using respiratory motor control assessment (RMCA) in individuals with chronic spinal cord injury	Aslan	2013	S. C. Aslan; M. K. Chopra; W. B. McKay; R. J. Folz; A. V. Ovechkin	10.3791/50178	J. Vis. Exp.
11	6	Respiratory muscle activation patterns during maximum airway pressure efforts are different in women and men	Aslan	2019	S. C. Aslan; W. B. McKay; G. Singh; A. V. Ovechkin	10.1016/j.resp.2018.09.004	Respir Physiolo Neurobiol
12	7	Forced oscillation measurements do not affect upper airway muscle tone or sleep in clinical studies	Badia	2001	J. R. Badia; R. Farre; J. Rigau; M. E. Uribe; D. Navajas; J. M. Montserrat	10.1183/09031936.01.00085001	Eur Respir J
370	8	Emg Power Spectrum of Respiratory and Skeletal-Muscle during Static Contraction in Healthy Man	Badier	1993	M. Badier; C. Guillot; F. Lagiertessonnier; H. Burnet; Y. Jammes	10.1002/mus.880160605	Muscle & Nerve
13	9	EMG changes in respiratory and skeletal muscles during isometric contraction under normoxic, hypoxemic, or ischemic conditions	Badier	1994	M. Badier; C. Guillot; F. Lagier-Tessonnier; Y. Jammes	10.1002/mus.880170506	Muscle Nerve
14	10	Developing control algorithms of a voluntary cough for an artificial bioengineered larynx using surface electromyography of chest muscles: A prospective cohort study	Banus	2018	M. S. Banus; M. A. Birchall; J. A. Graveston	10.1111/coa.13022	Clin Otolaryngol
409	11	Diaphragm electrical activity during negative lower torso pressure in quadriplegic men	Banzett	1981	R. B. Banzett; G. F. Inbar; R. Brown; M. Goldman; A. Rossier; J. Mead	10.1152/jappl.1981.51.3.654	J Appl Physiol Respir Environ Exerc Physiol
15	12	Reflex compensation of voluntary inspiration when immersion changes diaphragm length	Banzett	1985	R. B. Banzett; R. W. Lansing; M. B. Reid	10.1152/jappl.1985.59.2.611	J Appl Physiol
16	13	Effect of acute aminophylline administration on diaphragm function in high cervical tetraplegia: a case report	Bascom	2005	A. T. Bascom; C. D. Lattin; L. S. Aboussouan; H. G. Goshgarian	10.1378/chest.127.2.658	Chest
17	14	Breathing route influences upper airway muscle activity in awake normal adults	Basner	1989	R. C. Basner; P. M. Simon; R. M. Schwartzstein; S. E. Weinberger; J. W. Weiss	10.1152/jappl.1989.66.4.1766	J Appl Physiol
18	15	Ventilatory compensation for changes in functional residual capacity during sleep	Begle	1987	R. L. Begle; J. B. Skatrud; J. A. Dempsey	10.1152/jappl.1987.62.3.1299	J Appl Physiol
19	16	Measurement of Diaphragmatic Electrical Activity by Surface Electromyography in Intubated Subjects and Its Relationship With Inspiratory Effort	Bellani	2018	G. Bellani; A. Bronco; S. Arrigoni Marocco; M. Pozzi; V. Sala; N. Eronia; G. Villa; G. Foti; G. Tagliabue; M. Eger; A. Pesenti	10.4187/respcare.06176	Respir Care
20	17	Effects of diaphragmatic control on multiparametric analysis of the sniff nasal inspiratory pressure test and inspiratory muscle activity in healthy subjects	Benicio	2021	K. Benicio; V. R. Resqueti; F. A. L. Dias; F. Pennati; A. Aliverti; J. D. Medeiros da Fonseca; G. A. F. Fregonezi	10.1371/journal.pone.0253132	PLoS ONE
347	18	On seasonal functional modeling under strong dependence, with applications to mechanically ventilated breathing activity	Beran	2023	J. Beran; J. Näscher; F. Farquharson; M. Kustermann; H. J. Kabitz; S. Walterspacher	10.1016/j.jspi.2022.05.007	Journal of Statistical Planning and Inference
21	19	Surface diaphragmatic electromyogram changes after laparotomy	Berdah	2002	S. V. Berdah; R. Picaud; Y. Jammes	10.1046/j.1365-2281.2002.00406.x	Clin Physiol Funct Imaging
22	20	Dataset from spirometer and sEMG wireless sensor for diaphragmatic respiratory activity monitoring	Biagetti	2019	G. Biagetti; V. P. Carnielli; P. Crippa; L. Falaschetti; V. Scacchia; L. Scalise; C. Turchetti	10.1016/j.dib.2019.104217	Data Brief
24	21	Combining Bioimpedance and Myographic Signals for the Assessment of COPD During Loaded Breathing	Blanco-Almazan	2021	D. Blanco-Almazan; W. Groenendaal; M. Lozano-Garcia; L. Estrada-Petrocelli; L. Lijnen; C. Smeets; D. Ruttens; F. Catthoor; R. Jane	10.1109/tbme.2020.2998009	IEEE Trans Biomed Eng
25	22	Differential Cortical Control of Chest Wall Muscles During Pressure- and Volume-Related Expiratory Tasks and the Effects of Acute Expiratory Threshold Loading	Boliek	2019	C. A. Boliek; R. Bakhtiari; L. Pedersen; J. R. Esch; J. Cummine	10.1123/mc.2016-0055	Motor Control
26	23	The study of respiratory muscles activation during respiratory muscle strength effort in adult females with chronic neck pain	Borisut	2021	S. Borisut; A. Tantisuwat; C. Gaogasigam	10.1589/jpts.33.689	J Phys Ther Sci
27	24	The effect of lung transplantation on the neural drive to the diaphragm in patients with severe COPD	Brath	1997	H. Brath; H. Lahrmann; T. Wanke; W. Wisser; M. Wild; B. Schlechta; H. Zwick; W. Klepetko; O. C. Burghuber	10.1183/09031936.97.10020424	Eur Respir J
28	25	High-frequency oscillations in human respiratory electromyograms during voluntary breathing	Bruce	1983	E. N. Bruce; M. D. Goldman	10.1016/0006-8993(83)90135-x	Brain Res
414	26	Electromyography of the human nasal muscles	Bruintjes	1996	T. D. Bruintjes; A. F. Olphen; B. Hillen; W. A. Weijs	10.1007/BF00179951	Eur Arch Otorhinolaryngol
30	27	Dyspnea and the electromyographic activity of inspiratory muscles during weaning from mechanical ventilation	Bureau	2022	C. Bureau; M. Dres; E. Morawiec; J. Mayaux; J. Delemazure; T. Similowski; A. Demoule	10.1186/s13613-022-01025-5	Ann Intensive Care
415	28	Role of airway receptors in the reflex responses of human inspiratory muscles to airway occlusion	Butler	1995	J. E. Butler; D. K. McKenzie; M. R. Crawford; S. C. Gandevia	10.1113/jphysiol.1995.sp020878	J Physiol
32	29	Impaired reflex responses to airway occlusion in the inspiratory muscles of asthmatic subjects	Butler	1996	J. E. Butler; D. K. McKenzie; S. C. Gandevia	10.1136/thx.51.5.490	Thorax
34	30	Diaphragmatic and intercostal electromyographic activity during neostigmine, sugammadex and neostigmine-sugammadex-enhanced recovery after neuromuscular blockade: A randomised controlled volunteer study	Cammu	2017	G. Cammu; T. Schepens; N. De Neve; D. Wildemeersch; L. Foubert; P. G. Jorens	10.1097/eja.0000000000000543	Eur J Anaesthesiol
416	31	The role of the scalene and sternomastoid muscles in breathing in normal subjects; an electromyographic study	Campbell	1955	E. J. Campbell	PMID-13251968	J Anat
399	32	Acute effects of Expiratory Positive Airway Pressure (EPAP) on different levels in ventilation and electrical activity of sternocleidomastoid and parasternal muscles in Chronic Obstructive Pulmonary Disease (COPD) patients: a randomized controlled trial	Cardoso	2016	D. M. Cardoso; G. A. F. Fregonezi; R. T. Jost; R. Gass; C. L. Alberton; I. M. Albuquerque; D. N. Paiva; S. S. M. Barreto	10.1590/bjpt-rbf.2014.0190	Brazilian Journal of Physical Therapy
38	33	Patient-ventilator asynchrony during noninvasive ventilation: a bench and clinical study	Carteaux	2012	G. Carteaux; A. Lyazidi; A. Cordoba-Izquierdo; L. Vignaux; P. Jolliet; A. W. Thille; J. M. Richard; L. Brochard	10.1378/chest.11-2279	Chest
39	34	Electrical activity and fatigue of respiratory and locomotor muscles in obstructive respiratory diseases during field walking test	Cavalcanti	2022	J. D. Cavalcanti; G. A. F. Fregonezi; A. J. Sarmento; T. Bezerra; L. P. Gualdi; F. Pennati; A. Aliverti; V. R. Resqueti	10.1371/journal.pone.0266365	PLoS ONE
298	35	Physiological and subjective responses to breathing resistance of N95 filtering facepiece respirators in still-sitting and walking	Chen	2016	Y. Chen; Z. Yang; J. Wang; H. Gong	10.1016/j.ergon.2015.11.002	Int J Ind Ergon
43	36	Inspiratory muscle dysfunction in patients with severe obstructive sleep apnoea	Chien	2010	M. Y. Chien; Y. T. Wu; P. L. Lee; Y. J. Chang; P. C. Yang	10.1183/09031936.00190208	Eur Respir J
41	37	Electrophysiologic changes with incremental exercise in obstructive sleep apnea	Chien	2013	M. Y. Chien; Y. J. Chang; P. Lee; P. C. Yang; Y. T. Wu	10.1002/mus.23745	Muscle Nerve
45	38	Diaphragmatic shear modulus at various submaximal inspiratory mouth pressure levels	Chino	2018	K. Chino; T. Ohya; K. Katayama; Y. Suzuki	10.1016/j.resp.2018.03.009	Respir Physiolo Neurobiol
46	39	Association between expiratory mouth pressure and abdominal muscle activity in healthy young males	Chino	2024	K. Chino; T. Ohya; Y. Suzuki	10.1007/s00421-024-05430-5	Eur J Appl Physiol
341	40	Scalene muscle activity during progressive inspiratory loading under pressure support ventilation in normal humans	Chiti	2008	L. Chiti; G. Biondi; C. Morelot-Panzini; M. Raux; T. Similowski; F. Hug	10.1016/j.resp.2008.09.010	Respiratory Physiology & Neurobiology
47	41	Relationship Between Electromyogram Spectrum Parameters and the Tension-Time Index During Incremental Exercise in Trained Subjects	Chlif	2018	M. Chlif; D. Keochkerian; A. Temfemo; D. Choquet; S. Ahmaidi	PMID-30116125	J Sports Sci Med
418	42	Clinical manifestations of inspiratory muscle fatigue	Cohen	1982	C. A. Cohen; G. Zagelbaum; D. Gross; C. Roussos; P. T. Macklem	PMID-6812417	Am J Med
317	43	An electromyographic method of objectively assessing cough intensity and use of the method to assess effects of codeine on the dose-response curve to citric acid	Cox	1984	I. D. Cox; P. J. W. Wallis; M. C. P. Apps	10.1111/j.1365-2125.1984.tb02479.x	BR J CLIN PHARMACOL
52	44	Acute Effects of Inspiratory Loads and Interfaces on Breathing Pattern and Activity of Respiratory Muscles in Healthy Subjects	da Fonseca	2019	J. D. M. da Fonseca; V. R. Resqueti; K. Benicio; G. Fregonezi; A. Aliverti	10.3389/fphys.2019.00993	Front Physiol
53	45	Acute effects of incremental inspiratory loads on compartmental chest wall volume and predominant activity frequency of inspiratory muscle	Da Gama	2013	A. E. Da Gama; L. de Andrade Carvalho; L. A. Feitosa; J. F. do Nascimento Junior; M. G. da Silva; C. F. Amorim; A. Aliverti; D. Lambertz; M. A. Rodrigues; A. D. de Andrade	10.1016/j.jelekin.2013.07.014	J Electromyogr Kinesiol
54	46	Profile of respiratory evaluation through surface electromyography, manovacuometry, and espirometry in candidates on the liver transplant waiting list	da Silva	2012	A. M. da Silva; A. Cliquet, Jr.; I. F. Boin	10.1016/j.transproceed.2012.07.136	Transplant Proc
56	47	Inspiratory muscular activation during threshold therapy in elderly healthy and patients with COPD	de Andrade	2005	A. D. de Andrade; T. N. Silva; H. Vasconcelos; M. Marcelino; M. G. Rodrigues-Machado; V. C. Filho; N. H. Moraes; P. E. Marinho; C. F. Amorim	10.1016/j.jelekin.2005.06.002	J Electromyogr Kinesiol
427	48	Target-flow inspiratory muscle training during pulmonary rehabilitation in patients with COPD	Dekhuijzen	1991	P. N. Dekhuijzen; H. T. Folgering; C. L. van Herwaarden	10.1378/chest.99.1.128	CHEST
429	49	Mechanisms of force failure during repetitive maximal efforts in a human upper airway muscle	Dello Russo	2002	C. Dello Russo; N. Khurana; L. Rankin; J. Sullivan; R. F. Fregosi	10.1002/mus.10167	Muscle Nerve
431	50	New aspects to event-synchronous cancellation of ECG interference: an application of the method in diaphragmatic EMG signals	Deng	2000	Y. Deng; W. Wolf; R. Schnell; U. Appel	10.1109/10.867924	IEEE Trans Biomed Eng
61	51	Neck and Inspiratory Muscle Recruitment during Inspiratory Loading and Neck Flexion	Derbakova	2020	A. Derbakova; S. Khuu; K. Ho; C. Lewis; T. Ma; L. T. Melo; K. F. Zabjek; E. C. Goligher; L. Brochard; G. Fregonezi; W. D. Reid	10.1249/mss.0000000000002271	Med Sci Sports Exerc
62	52	Determining the Optimal Position of Surface Electrodes for Diaphragm Electromyography: A Cross-Sectional Study	Deshmukh	2024	M. P. Deshmukh; G. Baxi; O. C. Wadhokar; T. J. Palekar; S. Pokle	10.7759/cureus.55176	Cureus
57	53	Involvement of Respiratory Muscles During the Timed Inspiratory Effort Index Measurement With Surface Electromyography	de Souza Costa	2020	H. L. L. de Souza Costa; L. C. de Souza; A. E. da Silva Neto; B. L. da Silva Guimaraes; L. M. de Azeredo; M. D. P. Godoy; J. R. Lugon	10.4187/respcare.07465	Respir Care
426	54	Neck muscle activity in patients with severe chronic obstructive pulmonary disease	De Troyer	1994	A. De Troyer; R. Peche; J. C. Yernault; M. Estenne	10.1164/ajrccm.150.1.8025770	Am J Respir Crit Care Med
433	55	A noninvasive intraoral electromyographic electrode for genioglossus muscle	Doble	1985	E. A. Doble; J. C. Leiter; S. L. Knuth; J. A. Daubenspeck; D. Bartlett, Jr.	10.1152/jappl.1985.58.4.1378	J Appl Physiol (1985)
65	56	Individual response in patient's effort and driving pressure to variations in assistance during pressure support ventilation	Docci	2023	M. Docci; E. Rezoagli; M. Teggia-Droghi; A. Coppadoro; M. Pozzi; A. Grassi; I. Bianchi; G. Foti; G. Bellani	10.1186/s13613-023-01231-9	Ann Intensive Care
66	57	Acute Effects of the 6-Minute Pegboard and Ring Test in COPD	DosReis	2020	I. M. M. Dos Reis; R. P. Basso-Vanelli; T. Beltrame; M. C. M. Frade; R. M. de Abreu; M. M. Cid; A. M. Catai; A. B. Oliveira; M. Jamami	10.4187/respcare.06948	Respir Care
69	58	Reduction of tonic ribcage muscle activity by anesthesia with thiopental	Drummond	1987	G. B. Drummond	10.1097/00000542-198711000-00013	Anesthesiology
70	59	Influence of thiopentone on upper airway muscles	Drummond	1989	G. B. Drummond	10.1093/bja/63.1.12	Br J Anaesth
76	60	Reproducibility and responsiveness of a noninvasive EMG technique of the respiratory muscles in COPD patients and in healthy subjects	Duiverman	2004	M. L. Duiverman; L. A. van Eykern; P. W. Vennik; G. H. Koeter; E. J. Maarsingh; P. J. Wijkstra	10.1152/japplphysiol.00914.2003	J Appl Physiol
74	61	Respiratory muscle activity and dyspnea during exercise in chronic obstructive pulmonary disease	Duiverman	2009	M. L. Duiverman; E. W. de Boer; L. A. van Eykern; M. H. de Greef; D. F. Jansen; J. B. Wempe; H. A. Kerstjens; P. J. Wijkstra	10.1016/j.resp.2009.04.018	Respir Physiolo Neurobiol
75	62	Respiratory muscle activity and patient-ventilator asynchrony during different settings of noninvasive ventilation in stable hypercapnic COPD: does high inspiratory pressure lead to respiratory muscle unloading?	Duiverman	2017	M. L. Duiverman; A. S. Huberts; L. A. van Eykern; G. Bladder; P. J. Wijkstra	10.2147/copd.S119959	Int J Chron Obstruct Pulmon Dis
434	63	Control of breathing in patients with severe hypothyroidism	Duranti	1993	R. Duranti; R. G. Gheri; M. Gorini; F. Gigliotti; A. Spinelli; A. Fanelli; G. Scano	10.1016/0002-9343(93)90229-i	Am J Med
77	64	Mechanical loading and control of breathing in patients with severe chronic obstructive pulmonary disease	Duranti	1995	R. Duranti; G. Misuri; M. Gorini; P. Goti; F. Gigliotti; G. Scano	10.1136/thx.50.2.127	Thorax
78	65	Deventilation Syndrome in Patients with Chronic Obstructive Pulmonary Disease Using Nocturnal Noninvasive Ventilation: What Are the Underlying Mechanisms?	Elshof	2024	J. Elshof; E. Oppersma; J. J. Wisse; G. Bladder; P. M. Meijer; A. Torres; P. J. Wijkstra; M. L. Duiverman	10.1159/000540780	Respiration
79	66	Short-term effect of nasal intermittent positive-pressure ventilation in patients with restrictive thoracic disease	Ergun	2002	P. Ergun; G. Aydin; U. Y. Turay; Y. Erdogan; A. Caglar; C. Biber	10.1159/000063268	Respiration
82	67	Improvement in Neural Respiratory Drive Estimation From Diaphragm Electromyographic Signals Using Fixed Sample Entropy	Estrada	2016	L. Estrada; A. Torres; L. Sarlabous; R. Jane	10.1109/jbhi.2015.2398934	IEEE j biomed health inform
346	68	Influence of Parameter Selection in Fixed Sample Entropy of Surface Diaphragm Electromyography for Estimating Respiratory Activity	Estrada	2017	L. Estrada; A. Torres; L. Sarlabous; R. Jané	10.3390/e19090460	Entropy
83	69	Onset and Offset Estimation of the Neural Inspiratory Time in Surface Diaphragm Electromyography: A Pilot Study in Healthy Subjects	Estrada	2018	L. Estrada; A. Torres; L. Sarlabous; R. Jane	10.1109/jbhi.2017.2672800	IEEE j biomed health inform
85	70	Evaluation of Respiratory Muscle Activity by Means of Concentric Ring Electrodes	Estrada-Petrocelli	2021	L. Estrada-Petrocelli; A. Torres; L. Sarlabous; M. Rafols-de-Urquia; Y. Ye-Lin; G. Prats-Boluda; R. Jane; J. Garcia-Casado	10.1109/tbme.2020.3012385	IEEE Trans Biomed Eng
87	71	Differences of ventilatory muscle recruitment and work of breathing in COPD and interstitial lung disease during exercise: a comprehensive evaluation	Ferreira	2024	J. G. Ferreira; V. C. Iamonti; M. Caleffi Pereira; R. Pletsch-Assuncao; M. C. Macchione; P. V. Santana; L. Z. Cardenas; P. Caruso; C. R. R. de Carvalho; A. L. P. de Albuquerque	10.1183/23120541.00059-2023	ERJ Open Res.
437	72	Electromyographic study of patterns of activity of the anterior abdominal wall muscles in man	Floyd	1950	W. F. Floyd; P. H. Silver	PMID-15415356	J Anat
88	73	Expiratory function in complete tetraplegics: study of spirometry, maximal expiratory pressure, and muscle activity of pectoralis major and latissimus dorsi muscles	Fujiwara	1999	T. Fujiwara; Y. Hara; N. Chino	10.1097/00002060-199909000-00009	Am J Phys Med Rehabil
438	74	Measurement of the EMG-force relationship in a human upper airway muscle	Fuller	1995	D. Fuller; J. Sullivan; E. Essif; K. Personius; R. F. Fregosi	10.1152/jappl.1995.79.1.270	J Appl Physiol (1985)
92	75	Physiological effects and optimisation of nasal assist-control ventilation for patients with chronic obstructive pulmonary disease in respiratory failure	Girault	1997	C. Girault; V. Chevron; J. C. Richard; I. Daudenthun; P. Pasquis; J. Leroy; G. Bonmarchand	10.1136/thx.52.8.690	Thorax
95	76	Neural respiratory drive and neuromuscular coupling during CO2 rebreathing in patients with chronic interstitial lung disease	Gorini	1989	M. Gorini; A. Spinelli; R. Ginanni; R. Duranti; F. Gigliotti; P. Arcangeli; G. Scano	10.1378/chest.96.4.824	Chest
94	77	Inspiratory muscle strength and respiratory drive in patients with rheumatoid arthritis	Gorini	1990	M. Gorini; R. Ginanni; A. Spinelli; R. Duranti; L. Andreotti; G. Scano	10.1164/ajrccm/142.2.289	Am Rev Respir Dis
96	78	Neural respiratory drive and neuromuscular coupling in patients with chronic obstructive pulmonary disease (COPD)	Gorini	1990	M. Gorini; A. Spinelli; R. Ginanni; R. Duranti; F. Gigliotti; G. Scano	10.1378/chest.98.5.1179	Chest
97	79	Surface EMG-based quantification of inspiratory effort: a quantitative comparison with Pes	Grashoff	2021	J. Grashoff; E. Petersen; F. Farquharson; M. Kustermann; H. J. Kabitz; P. Rostalski; S. Walterspacher	10.1186/s13054-021-03833-w	Crit Care
444	80	Electromyogram pattern of diaphragmatic fatigue	Gross	1979	D. Gross; A. Grassino; W. R. Ross; P. T. Macklem	10.1152/jappl.1979.46.1.1	J Appl Physiol Respir Environ Exerc Physiol
99	81	Evaluation of Correlation Between Surface Diaphragm Electromyography and Airflow Using Fixed Sample Entropy in Healthy Subjects	Gu	2022	X. Gu; S. Ren; Y. Shi; X. Li; Z. Guo; X. Zhao; Z. Mao; M. Cai; F. Xie	10.1109/tnsre.2022.3144412	IEEE Trans Neural Syst Rehabil Eng
100	82	Electromyographic activity of sternocleidomastoid muscle in patients with Parkinson's disease	Guedes	2009	L. U. Guedes; V. F. Parreira; A. C. Diorio; F. Goulart; A. D. Andrade; R. R. Britto	10.1016/j.jelekin.2008.01.005	J Electromyogr Kinesiol
446	83	Blood flow index using near-infrared spectroscopy and indocyanine green as a minimally invasive tool to assess respiratory muscle blood flow in humans	Guenette	2011	J. A. Guenette; W. R. Henderson; P. B. Dominelli; J. S. Querido; P. M. Brasher; D. E. Griesdale; R. Boushel; A. W. Sheel	10.1152/ajpregu.00739.2010	Am J Physiol Regul Integr Comp Physiol
314	84	Upper airway mechanics and post-hypoxic ventilatory decline during NREM sleep	Halker	2007	R. B. Halker; L. A. Pierchala; M. S. Badr	10.1007/s11325-006-0099-1	Sleep Breathing
101	85	Diaphragm and intercostal surface EMG and muscle performance after acute inspiratory muscle loading	Hawkes	2007	E. Z. Hawkes; A. V. Nowicky; A. K. McConnell	10.1016/j.resp.2006.06.002	Respir Physiolo Neurobiol
102	86	Identifying bronchoconstriction from the ratio of diaphragm EMG to tidal volume	He	2021	B. T. He; Y. M. Luo; L. S. Wang; Y. Y. Chen; C. Jolley; J. Steier; J. Moxham; M. L. Polkey; Y. Luo	10.1016/j.resp.2021.103692	Respir Physiolo Neurobiol
103	87	Volitional control of reflex cough	Hegland	2012	K. W. Hegland; D. C. Bolser; P. W. Davenport	10.1152/japplphysiol.01299.2011	J Appl Physiol
450	88	Contribution of hypoventilation to sleep oxygen desaturation in chronic obstructive pulmonary disease	Hudgel	1983	D. W. Hudgel; R. J. Martin; M. Capehart; B. Johnson; P. Hill	10.1152/jappl.1983.55.3.669	J Appl Physiol Respir Environ Exerc Physiol
110	89	Activation of human inspiratory muscles in an upside-down posture	Hudson	2016	A. L. Hudson; F. Joulia; A. A. Butler; R. C. Fitzpatrick; S. C. Gandevia; J. E. Butler	10.1016/j.resp.2015.05.012	Respir Physiolo Neurobiol
308	90	Optimized analysis of surface electromyograms of the scalenes during quiet breathing in humans	Hug	2006	F. Hug; M. Raux; M. Prella; C. Morelot-Panzini; C. Straus; T. Similowski	10.1016/j.resp.2005.04.008	Respir Physiol Neurobiol
113	91	Surface EMG to assess and quantify upper airway dilators activity during non-invasive ventilation	Hug	2011	F. Hug; M. Raux; C. Morelot-Panzini; T. Similowski	10.1016/j.resp.2011.06.007	Respir Physiolo Neurobiol
114	92	The cost of breathing in stable chronic obstructive pulmonary disease	Hugli	1995	O. Hugli; Y. Schutz; J. W. Fitting	10.1042/cs0890625	Clin Sci (Colch)
117	93	Surface electromyography activity of the rectus abdominis, internal oblique, and external oblique muscles during forced expiration in healthy adults	Ito	2016	K. Ito; K. Nonaka; S. Ogaya; A. Ogi; C. Matsunaka; J. Horie	10.1016/j.jelekin.2016.03.007	J Electromyogr Kinesiol
321	94	Electromyographic tools to assess hemidiaphragm paralysis	Jammes	2010	Y. Jammes; C. Budin-Poirier; F. Brégeon	10.1111/j.1475-097X.2009.00911.x	Clin Physiol Funct Imaging
118	95	Brief airway occlusion produces prolonged reflex inhibition of inspiratory muscles in obstructive sleep apnea	Jeffery	2006	S. Jeffery; J. E. Butler; D. K. McKenzie; L. Wang; S. C. Gandevia	10.1093/sleep/29.3.321	Sleep
119	96	Correlations between change in neural respiratory drive and heart rate variability in patients submitted to open-heart surgery	Jinakote	2019	M. Jinakote; K. Pongpanit	10.12965/jer.1938230.115	J exerc rehabil
120	97	Combined respiratory muscle training facilitates expiratory muscle activity in stroke patients	Jo	2017	M. R. Jo; N. S. Kim	10.1589/jpts.29.1970	J Phys Ther Sci
123	98	Relative activity of respiratory muscles during prescribed inspiratory muscle training in healthy people	Jung	2016	J. H. Jung; N. S. Kim	10.1589/jpts.28.1046	J Phys Ther Sci
124	99	Changes in training posture induce changes in the chest wall movement and respiratory muscle activation during respiratory muscle training	Jung	2018	J. H. Jung; N. S. Kim	10.12965/jer.1836366.183	J exerc rehabil
128	100	Hypoxia exaggerates inspiratory accessory muscle deoxygenation during hyperpnoea	Katayama	2015	K. Katayama; Y. Suzuki; M. Hoshikawa; T. Ohya; M. Oriishi; Y. Itoh; K. Ishida	10.1016/j.resp.2015.02.005	Respir Physiolo Neurobiol
291	101	Correlation of cervical-inspiratory-muscle electromyography and oxygen uptake during treadmill walking correlation of cervical-inspiratory-muscle electromyography and oxygen uptake	Kawamura	2024	K. Kawamura; K. Ae; R. Uematsu; K. Yamaguchi; K. Tomita	10.1016/j.resp.2024.104266	Respir Physiol Neurobiol
131	102	Effects of breathing maneuver and sitting posture on muscle activity in inspiratory accessory muscles in patients with chronic obstructive pulmonary disease	Kim	2012	K. S. Kim; M. K. Byun; W. H. Lee; H. S. Cynn; O. Y. Kwon; C. H. Yi	10.1186/2049-6958-7-9	Multidiscip respir med
130	103	Effects of the combination of respiratory muscle training and abdominal drawing-in maneuver on respiratory muscle activity in patients with post-stroke hemiplegia: a pilot randomized controlled trial	Kim	2015	C. Y. Kim; J. S. Lee; H. D. Kim; I. S. Kim	10.1179/1074935714z.0000000020	TOP STROKE REHABIL
135	104	Effects of high-intensity inspiratory muscle warm-up on inspiratory muscle strength and accessory inspiratory muscle activity	Koizumi	2023	J. Koizumi; T. Ohya	10.1016/j.resp.2023.104069	Respir Physiolo Neurobiol
364	105	A Multichannel EMG System for Spatial Measurement of Diaphragm Activities	Kusche	2022	R. Kusche; J. Grashoff; A. Oltmann; P. Rostalski	10.1109/jsen.2022.3213868	Ieee Sensors Journal
139	106	Low dose aminophylline selectively increases upper airway motor activity in normals	Lahive	1988	K. C. Lahive; J. W. Weiss; S. E. Weinberger	10.1016/0034-5687(88)90003-5	Respir Physiol
140	107	Diaphragm inhibition with positive pressure ventilation: quantification of mechanical effects	Lake	1999	F. R. Lake; K. E. Finucane; D. R. Hillman	10.1016/s0034-5687(99)00065-1	Respir Physiol
142	108	Load compensating responses of human abdominal muscles	Lansing	1981	R. W. Lansing; L. Meyerink	10.1113/jphysiol.1981.sp013947	J Physiol (Lond)
141	109	Chest surface recording of diaphragm potentials in man	Lansing	1989	R. Lansing; J. Savelle	10.1016/0013-4694(89)90031-x	Electroencephalogr Clin Neurophysiol
143	110	Differences in motor activation of voluntary and reflex cough in humans	Lasserson	2006	D. Lasserson; K. Mills; R. Arunachalam; M. Polkey; J. Moxham; L. Kalra	10.1136/thx.2005.057901	Thorax
144	111	Inspiratory muscle activation during inspiratory muscle training in patients with COPD	Lee	2021	C. T. Lee; J. Y. Chien; M. J. Hsu; H. D. Wu; L. Y. Wang	10.1016/j.rmed.2021.106676	Respir Med
145	112	Apnoea following normocapnic mechanical ventilation in awake mammals: a demonstration of control system inertia	Leevers	1993	A. M. Leevers; P. M. Simon; L. Xi; J. A. Dempsey	10.1113/jphysiol.1993.sp019971	J Physiol (Lond)
320	113	Comparison of BiPAP nasal ventilation and ventilation via iron lung in severe stable COPD	Lien	1993	T. C. Lien; J. H. Wang; M. T. Chang; C. D. Kuo	10.1378/chest.104.2.460	CHEST
152	114	Correlation of surface respiratory electromyography with esophageal diaphragm electromyography	Lin	2019	L. Lin; L. Guan; W. Wu; R. Chen	10.1016/j.resp.2018.07.004	Respir Physiolo Neurobiol
300	115	The Influence of Kinesiology Tape on Breathing Mechanics in College-Aged Individuals-A Randomized Trial	Lindenberg	2023	K. M. Lindenberg; N. K. Shipe; K. Kletzli; R. Cannizzaro; J. Timko; K. Calhoun	10.1097/cpt.0000000000000211	Cardiopulm Phy Ther J
154	116	Transesophageal Versus Surface Electromyography of the Diaphragm in Ventilated Subjects	Lokin	2020	J. L. Lokin; S. Dulger; G. J. Glas; J. Horn	10.4187/respcare.07094	Respir Care
155	117	Respiratory muscle activation and action during voluntary cough in healthy humans	LoMauro	2019	A. LoMauro; A. Aliverti	10.1016/j.jelekin.2019.102359	J Electromyogr Kinesiol
159	118	Surface mechanomyography and electromyography provide non-invasive indices of inspiratory muscle force and activation in healthy subjects	Lozano-Garcia	2018	M. Lozano-Garcia; L. Sarlabous; J. Moxham; G. F. Rafferty; A. Torres; R. Jane; C. J. Jolley	10.1038/s41598-018-35024-z	Sci rep
160	119	Surface respiratory electromyography and dyspnea in acute heart failure patients	Luiso	2020	D. Luiso; J. A. Villanueva; L. C. Belarte-Tornero; A. Fort; Z. Blazquez-Bermejo; S. Ruiz; R. Farre; J. Rigau; J. Marti-Almor; N. Farre	10.1371/journal.pone.0232225	PLoS ONE
162	120	Effect of volume-oriented versus flow-oriented incentive spirometry on chest wall volumes, inspiratory muscle activity, and thoracoabdominal synchrony in the elderly	Lunardi	2014	A. C. Lunardi; D. C. Porras; R. C. Barbosa; D. M. Paisani; C. C. Marques da Silva; C. Tanaka; C. R. Carvalho	10.4187/respcare.02665	Respir Care
161	121	Comparison of lung expansion techniques on thoracoabdominal mechanics and incidence of pulmonary complications after upper abdominal surgery: a randomized and controlled trial	Lunardi	2015	A. C. Lunardi; D. M. Paisani; C. Silva; D. P. Cano; C. Tanaka; C. R. F. Carvalho	10.1378/chest.14-2696	Chest
461	122	Respiratory muscle activity measured with a noninvasive EMG technique: technical aspects and reproducibility	Maarsingh	2000	E. J. Maarsingh; L. A. van Eykern; A. B. Sprikkelman; M. O. Hoekstra; W. M. van Aalderen	10.1152/jappl.2000.88.6.1955	J Appl Physiol (1985)
462	123	Measurement of neural respiratory drive via parasternal intercostal electromyography in healthy adult subjects	MacBean	2016	V. MacBean; C. Hughes; G. Nicol; C. C. Reilly; G. F. Rafferty	10.1088/0967-3334/37/11/2050	Physiol Meas
163	124	Parasternal intercostal muscle activity during methacholine-induced bronchoconstriction	MacBean	2017	V. MacBean; C. L. Pringle; A. C. Lunt; K. D. Sharp; A. Ali; A. Greenough; J. Moxham; G. F. Rafferty	10.1113/ep086120	Exp Physiol
290	125	Partitioning of inspiratory pressure swings between diaphragm and intercostal/accessory muscles	Macklem	1978	P. T. Macklem; D. Gross; A. Grassino; C. Roussos	10.1152/jappl.1978.44.2.200	J APPL PHYSIOL RESPIR ENVIRON EXERCISE PHYSIOL
464	126	Short-latency inhibitory reflex responses to inspiratory loading of the scalene muscles are impaired in spinal cord injury	McBain	2015	R. A. McBain; A. L. Hudson; S. C. Gandevia; J. E. Butler	10.1113/expphysiol.2014.082818	Exp Physiol
169	127	Muscle activation and sound during voluntary single coughs and cough peals in healthy volunteers: Insights into cough intensity	McGuinness	2018	K. McGuinness; K. Ward; C. C. Reilly; J. Morris; J. A. Smith	10.1016/j.resp.2018.02.014	Respir Physiolo Neurobiol
170	128	Inspiratory muscle reflex control after incomplete cervical spinal cord injury	McNaughton	2022	K. M. D. McNaughton; J. L. Witherow; C. B. Dupuche; K. C. Peebles; T. G. Elphick; A. L. Hudson; E. J. McCaughey; C. L. Boswell-Ruys; J. E. Butler	10.1152/japplphysiol.00113.2022	J Appl Physiol
172	129	Genioglossus fatigue in obstructive sleep apnea	McSharry	2012	D. McSharry; C. O'Connor; T. McNicholas; S. Langran; M. O'Sullivan; M. Lowery; W. T. McNicholas	10.1016/j.resp.2012.05.024	Respir Physiolo Neurobiol
175	130	Lung function and surface electromyography of intercostal muscles in cement mill workers	Meo	2002	S. A. Meo; M. A. Azeem; M. G. Ghori; M. M. Subhan	PMID-12462455	Int J Occup Med Environ Health
176	131	Abdominal muscle activity during breathing with and without inspiratory and expiratory loads in healthy subjects	Mesquita Montes	2016	A. Mesquita Montes; J. Baptista; C. Crasto; C. A. de Melo; R. Santos; J. P. Vilas-Boas	10.1016/j.jelekin.2016.07.002	J Electromyogr Kinesiol
177	132	The effect of inspiratory and expiratory loads on abdominal muscle activity during breathing in subjects "at risk" for the development of chronic obstructive pulmonary disease and healthy	Mesquita Montes	2017	A. Mesquita Montes; C. Crasto; C. A. de Melo; R. Santos; S. Pereira; J. P. Vilas-Boas	10.1016/j.jelekin.2017.03.005	J Electromyogr Kinesiol
178	133	Abdominal muscle activity during breathing in different postural sets in healthy subjects	Mesquita Montes	2017	A. Mesquita Montes; S. Gouveia; C. Crasto; C. A. de Melo; P. Carvalho; R. Santos; J. P. Vilas-Boas	10.1016/j.jbmt.2016.09.004	J Bodywork Mov Ther
179	134	Abdominal muscle activity during breathing in different postures in COPD "Stage 0" and healthy subjects	Mesquita Montes	2017	A. Mesquita Montes; J. Maia; C. Crasto; C. A. de Melo; P. Carvalho; R. Santos; S. Pereira; J. P. Vilas-Boas	10.1016/j.resp.2017.01.001	Respir Physiolo Neurobiol
180	135	Forward trunk lean with arm support affects the activity of accessory respiratory muscles and thoracoabdominal movement in healthy individuals	Mesquita Montes	2018	A. Mesquita Montes; C. Tam; C. Crasto; C. Argel de Melo; P. Carvalho; R. Santos; R. Vilarinho; J. P. Vilas-Boas	10.1016/j.humov.2018.07.011	Hum Mov Sci
467	136	Mechanisms of control of alae nasi muscle activity	Mezzanotte	1992	W. S. Mezzanotte; D. J. Tangel; D. P. White	10.1152/jappl.1992.72.3.925	J Appl Physiol (1985)
294	137	Functional condition of inspiratory muscles in obstructive sleep apnea patients	Miroshnichenko	2022	A. I. Miroshnichenko; A. K. Kunarbaeva; K. M. Ivanov; I. V. Miroshnichenko; E. E. Achkasov; S. A. Bondarev; E. N. Bezuglov; A. A. Popov; L. A. Gridin; D. Y. Butko	10.15275/rusomj.2022.0108	Russ Open Med J
181	138	Wavelet Analysis of Respiratory Muscle sEMG Signals during the Physiological Breakpoint of Static Dry End-Expiratory Breath-Holding in Naive Apneists: A Pilot Study	Misic	2023	N. Z. Misic; M. Ostojic; S. Cvetkovic; P. Miodragovic; Z. Anicic; A. Kovacic Popovic; D. Stefanovic	10.3390/s23167200	Sensors (Basel)
182	139	Sex differences in respiratory muscle activation patterns during high-intensity exercise in healthy humans	Mitchell	2018	R. A. Mitchell; M. R. Schaeffer; A. H. Ramsook; S. S. Wilkie; J. A. Guenette	10.1016/j.resp.2017.09.002	Respir Physiolo Neurobiol
183	140	The effect of positioning and diaphragmatic breathing exercises on respiratory muscle activity in people with chronic obstructive pulmonary disease	Morrow	2016	B. Morrow; J. Brink; S. Grace; L. Pritchard; A. Lupton-Smith	10.4102/sajp.v72i1.315	S AFR J PHYSIOTHER
353	141	Estimation of Work of Breathing from Respiratory Muscle Activity In Spontaneous Ventilation: A Pilot Study	Muñoz	2019	I. C. Muñoz; A. M. Hernández; M. A. Mañanas	10.3390/app9102007	Applied Sciences-Basel
468	142	Diaphragmatic muscle tone	Muller	1979	N. Muller; G. Volgyesi; L. Becker; M. H. Bryan; A. C. Bryan	10.1152/jappl.1979.47.2.279	J Appl Physiol Respir Environ Exerc Physiol
185	143	Respiratory muscular response to obstructive maneuvers in non-invasively ventilated healthy subjects	Munoz	2018	I. C. Munoz; A. M. Hernandez; Y. M. Ortega; M. A. Mananas	10.1016/j.resp.2018.06.002	Respir Physiolo Neurobiol
469	144	Reproducibility of the short-latency reflex inhibition to loading of human inspiratory muscles	Murray	2008	N. P. Murray; D. K. McKenzie; R. B. Gorman; S. C. Gandevia; J. E. Butler	10.1016/j.resp.2008.07.007	Respir Physiol Neurobiol
186	145	Effect of airway inflammation on short-latency reflex inhibition to inspiratory loading in human scalene muscles	Murray	2012	N. P. Murray; D. K. McKenzie; S. C. Gandevia; J. E. Butler	10.1016/j.resp.2012.02.006	Respir Physiolo Neurobiol
368	146	Evaluation of Fatigue of Respiratory and Lower Limb Muscles During Prolonged Aerobic Exercise	Nadiv	2012	Y. Nadiv; R. Vachbroit; A. Gefen; D. Elad; U. Zaretsky; D. Moran; P. Halpern; A. Ratnovsky	10.1123/jab.28.2.139	Journal of Applied Biomechanics
471	147	Diaphragmatic rest during negative pressure ventilation by pneumowrap. Assessment in normal and COPD patients	Nava	1990	S. Nava; N. Ambrosino; L. Zocchi; C. Rampulla	10.1378/chest.98.4.857	CHEST
470	148	Recruitment of some respiratory muscles during three maximal inspiratory manoeuvres	Nava	1993	S. Nava; N. Ambrosino; P. Crotti; C. Fracchia; C. Rampulla	10.1136/thx.48.7.702	Thorax
187	149	Relationship between inspiratory mouth pressure and respiratory muscle activity in normal subjects	Ng	1992	G. Y. Ng; M. J. Stokes	10.1016/s0954-6111(06)80029-6	Respir Med
292	150	Influence of trunk muscle activity on surface electromyographic recordings from intercostal muscles in normal subjects	Ng	1992	G. Y. Ng; M. J. Stokes	10.3109/09593989209108075	PHYSIOTHER THEORY PRACT
188	151	Effect of end-inspiratory lung volume and breathing pattern on neural activation of the diaphragm and extra-diaphragmatic inspiratory muscles in healthy adults	Niro	2021	F. Niro; B. Dubuc; K. G. Sodeifi; D. Jensen	10.1152/japplphysiol.01118.2020	J Appl Physiol
190	152	Positive effect of deep diaphragmatic breathing training on gastroesophageal reflux-induced chronic cough: a clinical randomized controlled study	Niu	2024	S. Niu; T. Zhang; W. Li; S. Wen; L. Dong; S. Wang; W. Shi; C. Shi; Y. Shen; Q. Huang; Y. Tan; X. Xu; L. Yu	10.1186/s12931-024-02783-5	Respir Res
474	153	Inspiratory muscle endurance testing: pulmonary ventilation and electromyographic analysis	Nobre	2007	M. E. Nobre; F. Lopes; L. Cordeiro; P. E. Marinho; T. N. Silva; C. Amorim; L. P. Cahalin; A. Dornelas de Andrade	10.1016/j.resp.2006.04.005	Respir Physiol Neurobiol
301	154	Effect of trunk posture on external and internal oblique musclesâ€™ activities during forced expiration	Nonaka	2024	K. Nonaka; H. Uzu; K. Oi	10.1016/j.jbmt.2024.03.061	J Bodywork Mov Ther
312	155	Improved surface EMG electrode for measuring genioglossus muscle activity	O'Connor	2007	C. M. O'Connor; M. M. Lowery; L. S. Doherty; M. McHugh; C. O'Muircheartaigh; J. Cullen; P. Nolan; W. T. McNicholas; M. J. O'Malley	10.1016/j.resp.2007.05.011	Respir Physiol Neurobiol
193	156	Comparison of surface electromyography in respiratory muscles of healthy and liver disease patients: preliminary studies	Oliveira da Silva	2011	A. M. Oliveira da Silva; S. Maturi; I. F. Boin	10.1016/j.transproceed.2011.03.058	Transplant Proc
194	157	Neural respiratory drive and cardiac function in patients with obesity hypoventilation syndrome following initiation of non-invasive ventilation	Onofri	2018	A. Onofri; M. Patout; G. Kaltsakas; E. Lhuillier; S. Mushemi-Blake; G. Arbane; M. F. Pengo; P. Marino; J. Steier	10.21037/jtd.2017.12.129	J thorac dis
195	158	Assessment of weaning indexes based on diaphragm activity in mechanically ventilated subjects after cardiovascular surgery. A pilot study	Ortega	2017	I. C. M. Ortega; A. M. H. Valdivieso; J. F. A. Lopez; M. A. M. Villanueva; L. H. A. Lopez	10.5935/0103-507x.20170030	Rev bras ter intensiva
348	159	Changes in power of surface electromyogram during breath-holding	Ostojic	2020	M. Ostojic; M. Milosavljevic; A. Kovacevic; M. Stokic; D. Stefanovic; G. Mandic-Gajic; L. Jelicic	10.2298/sarh191118037o	Srpski Arhiv Za Celokupno Lekarstvo
196	160	Evaluation of respiratory muscle activation in individuals with chronic spinal cord injury	Ovechkin	2010	A. Ovechkin; T. Vitaz; D. T. de Paleville; S. Aslan; W. McKay	10.1016/j.resp.2010.07.013	Respir Physiolo Neurobiol
197	161	Respiratory motor training and neuromuscular plasticity in patients with chronic obstructive pulmonary disease: A pilot study	Ovechkin	2016	A. V. Ovechkin; D. G. Sayenko; E. N. Ovechkina; S. C. Aslan; T. Pitts; R. J. Folz	10.1016/j.resp.2016.04.003	Respir Physiolo Neurobiol
476	162	Upper airway and diaphragm muscle responses to chemical stimulation and loading	Patrick	1982	G. B. Patrick; K. P. Strohl; S. B. Rubin; M. D. Altose	10.1152/jappl.1982.53.5.1133	J Appl Physiol Respir Environ Exerc Physiol
202	163	Inspiratory muscles experience fatigue faster than the calf muscles during treadmill marching	Perlovitch	2007	R. Perlovitch; A. Gefen; D. Elad; A. Ratnovsky; M. R. Kramer; P. Halpern	10.1016/j.resp.2006.08.005	Respir Physiolo Neurobiol
204	164	Inspiratory muscle responses to airway occlusion during learned breathing movements	Plassman	1987	B. L. Plassman; R. W. Lansing; K. Foti	10.1152/jn.1987.57.1.274	J Neurophysiol
479	165	Nasal proportional assist ventilation unloads the inspiratory muscles of stable patients with hypercapnia due to COPD	Polese	2000	G. Polese; M. Vitacca; L. Bianchi; A. Rossi; N. Ambrosino	10.1034/j.1399-3003.2000.016003491.x	Eur Respir J
205	166	Neural respiratory drive assessment and its correlation with inspiratory muscle strength in patients undergoing open-heart surgery: A cross-sectional study	Pongpanit	2024	K. Pongpanit; J. Laosiripisan; P. Songsorn; N. Charususin; K. Yuenyongchaiwat	10.1002/pri.2073	Physiother Res Int
206	167	Physiologic effects of an ambulatory ventilation system in chronic obstructive pulmonary disease	Porszasz	2013	J. Porszasz; R. Cao; R. Morishige; L. A. van Eykern; A. Stenzler; R. Casaburi	10.1164/rccm.201210-1773OC	Am J Respir Crit Care Med
207	168	Accessory and Expiratory Muscles Activation During Spontaneous Breathing Trial: A Physiological Study by Surface Electromyography	Pozzi	2022	M. Pozzi; E. Rezoagli; A. Bronco; F. Rabboni; G. Grasselli; G. Foti; G. Bellani	10.3389/fmed.2022.814219	Front Med (Lausanne)
299	169	Does intercostal stretch alter breathing pattern and respiratory muscle activity in conscious adults?	Puckree	2002	T. Puckree; F. Cerny; B. Bishop	10.1016/s0031-9406(05)60932-7	Physiotherapy
209	170	Assessment of Respiratory Muscle Activity with Surface Electromyographic Signals Acquired by Concentric Ring Electrodes	Rafols-de-Urquia	2018	M. Rafols-de-Urquia; J. Estevez-Piorno; L. Estrada; J. Garcia-Casado; G. Prats-Boluda; L. Sarlabous; R. Jane; A. Torres	10.1109/embc.2018.8512953	Annu Int Conf IEEE Eng Med Biol Soc
210	171	Evaluation of a Wearable Device to Determine Cardiorespiratory Parameters From Surface Diaphragm Electromyography	Rafols-de-Urquia	2019	M. Rafols-de-Urquia; L. Estrada; J. Estevez-Piorno; L. Sarlabous; R. Jane; A. Torres	10.1109/jbhi.2018.2885138	IEEE j biomed health inform
211	172	Diaphragm Recruitment Increases during a Bout of Targeted Inspiratory Muscle Training	Ramsook	2016	A. H. Ramsook; R. Koo; Y. Molgat-Seon; P. B. Dominelli; N. Syed; C. J. Ryerson; A. W. Sheel; J. A. Guenette	10.1249/mss.0000000000000881	Med Sci Sports Exerc
212	173	Is parasternal intercostal EMG an accurate surrogate of respiratory neural drive and biomarker of dyspnea during cycle exercise testing?	Ramsook	2017	A. H. Ramsook; R. A. Mitchell; T. Bell; S. Calli; C. Kennedy; J. Lehmann; M. Thompson; J. H. Puyat; J. A. Guenette	10.1016/j.resp.2017.03.003	Respir Physiolo Neurobiol
213	174	Effects of inspiratory muscle training on respiratory muscle electromyography and dyspnea during exercise in healthy men	Ramsook	2017	A. H. Ramsook; Y. Molgat-Seon; M. R. Schaeffer; S. S. Wilkie; P. G. Camp; W. D. Reid; L. M. Romer; J. A. Guenette	10.1152/japplphysiol.00046.2017	J Appl Physiol
214	175	Integrated approach for in vivo evaluation of respiratory muscles mechanics	Ratnovsky	2003	A. Ratnovsky; U. Zaretsky; R. J. Shiner; D. Elad	10.1016/s0021-9290(03)00232-x	J Biomech
215	176	Neural respiratory drive, pulmonary mechanics and breathlessness in patients with cystic fibrosis	Reilly	2011	C. C. Reilly; K. Ward; C. J. Jolley; A. C. Lunt; J. Steier; C. Elston; M. I. Polkey; G. F. Rafferty; J. Moxham	10.1136/thx.2010.142646	Thorax
330	177	Increased diaphragmatic strength and tolerance to fatigue after bilateral lung transplantation: An electromyographic study	Reynaud-Gaubert	2004	M. Reynaud-Gaubert; C. Guillot; M. Faucher; Y. Jammes; P. Fuentes; M. Badier	10.1016/s1050-6411(03)00025-7	J Electromyogr Kinesiology
309	178	Assessment of diaphragmatic function through surface electromyography in healthy individuals. A cross-section observational study	Rodríguez-Triviño	2023	C. Y. Rodríguez-Triviño; M. E. Molina-Peña; A. M. Zamora; C. D. M. Sánchez-Sánchez	10.5554/22562087.e1070	Colombian J Anesthesiol
218	179	Semi-automated Detection of the Timing of Respiratory Muscle Activity: Validation and First Application	Rodrigues	2021	A. Rodrigues; L. Janssens; D. Langer; U. Matsumura; D. Rozenberg; L. Brochard; W. D. Reid	10.3389/fphys.2021.794598	Front Physiol
219	180	Recruitment pattern of the diaphragm and extradiaphragmatic inspiratory muscles in response to different levels of pressure support	Roesthuis	2020	L. H. Roesthuis; J. G. van der Hoeven; H. W. H. van Hees; W. M. Schellekens; J. Doorduin; L. M. A. Heunks	10.1186/s13613-020-00684-6	Ann Intensive Care
289	181	Motor units involvement in diaphragm and intercostal muscles during supine and prone posture, and its relationship with oxygen saturation and perfusion index in healthy young female adults	Saba	2023	N. Saba; P. Chatterjee; A. Bandyopadhyay	10.25259/ijpp_369_2022	Indian J Physiol Pharmacol
220	182	Acute intermittent hypoxia and respiratory muscle recruitment in people with amyotrophic lateral sclerosis: A preliminary study	Sajjadi	2022	E. Sajjadi; Y. B. Seven; J. G. Ehrbar; J. P. Wymer; G. S. Mitchell; B. K. Smith	10.1016/j.expneurol.2021.113890	Exp Neurol
221	183	Modeling of Heart Rate Variability and Respiratory Muscle Activity in Organophosphate Poisoned Patients	Salazar	2019	M. B. Salazar; A. Mauricio Hernandez; M. A. Mananas; C. Cortes Daza	10.1109/jbhi.2019.2894758	IEEE j biomed health inform
222	184	Assessment of mechanically ventilated patients intoxicated with organophosphates by a novel surface electromyographic index	Salazar Sanchez	2017	M. B. Salazar Sanchez; A. M. Hernandez Valdivieso; M. A. Mananas Villanueva	10.1016/j.jcrc.2017.05.022	J Crit Care
223	185	Potential clinical application of surface electromyography as indicator of neuromuscular recovery during weaning tests after organophosphate poisoning	Sanchez	2017	M. B. S. Sanchez; A. M. H. Valdivieso; M. A. M. Villanueva; A. F. Z. Salazar	10.5935/0103-507x.20170035	Rev bras ter intensiva
225	186	Influence of forward leaning and incentive spirometry on inspired volumes and inspiratory electromyographic activity during breathing exercises in healthy subjects	Santos	2012	T. V. Santos; G. Ruas; L. A. Sande de Souza; M. S. Volpe	10.1016/j.jelekin.2012.05.001	J Electromyogr Kinesiol
390	187	Changes in electromyographic activity, mechanical power, and relaxation rates following inspiratory ribcage muscle fatigue	Sarmento	2021	A. Sarmento; G. Fregonezi; M. Lira; L. Marques; F. Pennati; V. Resqueti; A. Aliverti	10.1038/s41598-021-92060-y	Scientific Reports
227	188	Automated characterization of patient-ventilator interaction using surface electromyography	Sauer	2024	J. Sauer; J. Grashoff; N. M. Carbon; W. M. Koch; S. Weber-Carstens; P. Rostalski	10.1186/s13613-024-01259-5	Ann Intensive Care
229	189	Control of breathing in a subset of patients with systemic lupus erythematosus	Scano	1995	G. Scano; P. Goti; R. Duranti; G. Misuri; L. Emmi; E. Rosi	10.1378/chest.108.3.759	Chest
230	190	Effects of Sprint-Interval and Endurance Respiratory Muscle Training Regimens	Schaer	2019	C. E. Schaer; T. U. Wuthrich; F. G. Beltrami; C. M. Spengler	10.1249/mss.0000000000001782	Med Sci Sports Exerc
231	191	Surface electromyogram of inspiratory muscles: a possible routine monitoring tool in the intensive care unit	Schmidt	2011	M. Schmidt; L. Chiti; F. Hug; A. Demoule; T. Similowski	10.1093/bja/aer141	Br J Anaesth
232	192	Dyspnea and surface inspiratory electromyograms in mechanically ventilated patients	Schmidt	2013	M. Schmidt; F. Kindler; S. B. Gottfried; M. Raux; F. Hug; T. Similowski; A. Demoule	10.1007/s00134-013-2910-3	Intensive Care Med
396	193	Force-EMG Changes During Sustained Contractions of a Human Upper Airway Muscle	Schmitt	2009	K. Schmitt; C. DelloRusso; R. F. Fregosi	10.1152/jn.90922.2008	Journal of Neurophysiology
489	194	EMG analysis of human inspiratory muscle resistance to fatigue during exercise	Cunha	2013	M. O. Segizbaeva; A. Donina Zh; N. N. Timofeev; Y. N. Korolyov; V. N. Golubev; N. P. Aleksandrova	10.1007/978-94-007-6627-3_29	Adv Exp Med Biol
233	195	Surface electromyographic evaluation of the neuromuscular activation of the inspiratory muscles during progressively increased inspiratory flow under inspiratory-resistive loading	Sekiguchi	2018	H. Sekiguchi; Y. Tamaki; Y. Kondo; H. Nakamura; K. Hanashiro; K. Yonemoto; T. Moritani; I. Kukita	10.1556/2060.105.2018.1.3	Physiol int
234	196	Periodic leg movement, nasal CPAP, and expiratory muscles	Seo	2012	W. H. Seo; C. Guilleminault	10.1378/chest.11-1563	Chest
235	197	Non-invasive proportional assist and pressure support ventilation in patients with cystic fibrosis and chronic respiratory failure	Serra	2002	A. Serra; G. Polese; C. Braggion; A. Rossi	10.1136/thorax.57.1.50	Thorax
490	198	Sternocleidomastoid muscle deoxygenation in response to incremental inspiratory threshold loading measured by near infrared spectroscopy	Shadgan	2011	B. Shadgan; J. A. Guenette; A. W. Sheel; W. D. Reid	10.1016/j.resp.2011.06.001	Respir Physiol Neurobiol
236	199	Altered patterns of abdominal muscle activation during forced exhalation following elective laparotomy: An experimental research	Shah	2021	S. Shah; K. Vaishali; S. S. Prasad; A. S. Babu	10.1016/j.amsu.2020.11.080	Ann Med Surg (Lond)
238	200	Comparison of activity and fatigue of the respiratory muscles and pulmonary characteristics between post-polio patients and controls: A pilot study	Shoseyov	2017	D. Shoseyov; T. Cohen-Kaufman; I. Schwartz; S. Portnoy	10.1371/journal.pone.0182036	PLoS ONE
493	201	Changes in diaphragmatic EMG spectra during hyperpneic loads	Sieck	1985	G. C. Sieck; A. Mazar; M. J. Belman	10.1016/0034-5687(85)90121-5	Respir Physiol
243	202	Control of breathing in patients with myasthenia gravis	Spinelli	1992	A. Spinelli; G. Marconi; M. Gorini; A. Pizzi; G. Scano	10.1164/ajrccm/145.6.1359	Am Rev Respir Dis
244	203	Sleep-disordered breathing in unilateral diaphragm paralysis or severe weakness	Steier	2008	J. Steier; C. J. Jolley; J. Seymour; S. Kaul; Y. M. Luo; G. F. Rafferty; N. Hart; M. I. Polkey; J. Moxham	10.1183/09031936.00018808	Eur Respir J
335	204	Comparison of pleural pressure and transcutaneous diaphragmatic electromyogram in obstructive sleep apnea syndrome	Stoohs	2005	R. A. Stoohs; H. C. Blum; L. Knaack; B. Butsch-Von-Der-Heydt; C. Guilleminault	PMID-16173653	Sleep
246	205	Regional differences in abdominal muscle activity during various maneuvers in humans	Strohl	1981	K. P. Strohl; J. Mead; R. B. Banzett; S. H. Loring; P. C. Kosch	10.1152/jappl.1981.51.6.1471	J Appl Physiol
247	206	Limitations of surface EMG estimate of parasternal intercostal to infer neural respiratory drive	Tagliabue	2021	G. Tagliabue; M. Ji; J. V. Suneby Jagers; W. Lee; D. Dean; D. J. Zuege; E. R. Wilde; P. A. Easton	10.1016/j.resp.2020.103572	Respir Physiolo Neurobiol
248	207	Effect of singing on respiratory function, voice, and mood after quadriplegia: a randomized controlled trial	Tamplin	2013	J. Tamplin; F. A. Baker; D. Grocke; D. J. Brazzale; J. J. Pretto; W. R. Ruehland; M. Buttifant; D. J. Brown; D. J. Berlowitz	10.1016/j.apmr.2012.10.006	Arch Phys Med Rehabil
250	208	Impact of expiratory trigger setting on delayed cycling and inspiratory muscle workload	Tassaux	2005	D. Tassaux; M. Gainnier; A. Battisti; P. Jolliet	10.1164/rccm.200407-880OC	Am J Respir Crit Care Med
251	209	Locomotor step training with body weight support improves respiratory motor function in individuals with chronic spinal cord injury	Terson de Paleville	2013	D. Terson de Paleville; W. McKay; S. Aslan; R. Folz; D. Sayenko; A. Ovechkin	10.1016/j.resp.2013.08.018	Respir Physiolo Neurobiol
501	210	Modulation of chest wall intermuscular coherence: effects of lung volume excursion and transcranial direct current stimulation	Tomczak	2013	C. R. Tomczak; K. R. Greidanus; C. A. Boliek	10.1152/jn.00723.2012	J Neurophysiol
254	211	Diaphragmatic amplitude and accessory inspiratory muscle activity in nasal and mouth-breathing adults: a cross-sectional study	Trevisan	2015	M. E. Trevisan; J. Boufleur; J. C. Soares; C. J. Haygert; L. G. Ries; E. C. Correa	10.1016/j.jelekin.2015.03.006	J Electromyogr Kinesiol
256	212	Characteristics of respiratory muscle fatigue upon inhalation resistance with a maximal inspiratory mouth pressure of 50	Tsukamoto	2019	T. Tsukamoto; H. Maruyama; M. Kato; M. Uchida; A. Kubo	10.1589/jpts.31.318	J Phys Ther Sci
255	213	Effect of expiratory muscle training on respiratory muscle fatigue in healthy adults: a randomized controlled trial	Tsukamoto	2024	T. Tsukamoto; H. Maruyama	10.1589/jpts.36.382	J Phys Ther Sci
305	214	Mechanics of the rib cage and diaphragm during sleep	Tusiewicz	1976	K. Tusiewicz; H. Moldofsky; A. C. Bryan	10.1152/jappl.1977.43.4.600	FED PROC
257	215	Intranasal electromyography in evaluation of the nasal valve	Vaiman	2003	M. Vaiman; E. Eviatar; S. Segal	PMID-14579653	Rhinology
506	216	Patient-ventilator asynchrony during non-invasive ventilation for acute respiratory failure: a multicenter study	Vignaux	2009	L. Vignaux; F. Vargas; J. Roeseler; D. Tassaux; A. W. Thille; M. P. Kossowsky; L. Brochard; P. Jolliet	10.1007/s00134-009-1416-5	Intensive Care Med
332	217	Performance of noninvasive ventilation algorithms on ICU ventilators during pressure support: A clinical study	Vignaux	2010	L. Vignaux; D. Tassaux; G. Carteaux; J. Roeseler; L. Piquilloud; L. Brochard; P. Jolliet	10.1007/s00134-010-1994-2	Intensive Care Med
261	218	A non-invasive method for measuring inspiratory muscle fatigue during progressive isocapnic hyperventilation in man	Vilozni	1987	D. Vilozni; E. Bar-Yishay; C. S. Beardsmore; M. Shochina; E. Wolf; S. Godfrey	10.1007/bf00417771	Eur J Appl Physiol
262	219	Effects of aerobic training combined with respiratory muscle stretching on the functional exercise capacity and thoracoabdominal kinematics in patients with COPD: a randomized and controlled trial	Wada	2016	J. T. Wada; E. Borges-Santos; D. C. Porras; D. M. Paisani; A. Cukier; A. C. Lunardi; C. R. Carvalho	10.2147/copd.S114548	Int J Chron Obstruct Pulmon Dis
264	220	Activation of respiratory muscles during weaning from mechanical ventilation	Walterspacher	2017	S. Walterspacher; J. Guckler; F. Pietsch; D. J. Walker; H. J. Kabitz; M. Dreher	10.1016/j.jcrc.2016.11.033	J Crit Care
265	221	Activation of respiratory muscles during respiratory muscle training	Walterspacher	2018	S. Walterspacher; F. Pietsch; D. J. Walker; K. Rocker; H. J. Kabitz	10.1016/j.resp.2017.10.004	Respir Physiolo Neurobiol
266	222	Exercise-induced bronchoconstriction assessed by a ratio of surface diaphragm EMG to tidal volume	Wang	2023	L. Wang; S. Wu; B. He; S. Liu; S. Liang; Y. Luo	10.14814/phy2.15860	Physiol Rep
288	223	Effect of posture on inspiratory muscle electromyogram response to hypercapnia	Wanke	1992	T. Wanke; H. Lahrmann; D. Formanek; H. Zwick	10.1007/BF00626290	EUR J APPL PHYSIOL OCCUP PHYSIOL
508	224	The effect of opioids on inspiratory muscle fatigue during inspiratory resistive loading	Wanke	1993	T. Wanke; H. Lahrmann; D. Formanek; B. Zwick; M. Merkle; H. Zwick	10.1111/j.1475-097x.1993.tb00335.x	Clin Physiol
267	225	Respiratory sensation and pattern of respiratory muscle activation during diaphragm fatigue	Ward	1988	M. E. Ward; D. Eidelman; D. G. Stubbing; F. Bellemare; P. T. Macklem	10.1152/jappl.1988.65.5.2181	J Appl Physiol
268	226	Advanced waveform analysis of diaphragm surface EMG allows for continuous non-invasive assessment of respiratory effort in critically ill patients at different PEEP levels	Warnaar	2024	R. S. P. Warnaar; A. D. Cornet; A. Beishuizen; C. M. Moore; D. W. Donker; E. Oppersma	10.1186/s13054-024-04978-0	Crit Care
269	227	Neck inspiratory muscle activation patterns during well-controlled inspiration	Washino	2017	S. Washino; H. Kanehisa; Y. Yoshitake	10.1007/s00421-017-3699-5	Eur J Appl Physiol
270	228	Effects of inspiratory muscle strength and inspiratory resistance on neck inspiratory muscle activation during controlled inspirations	Washino	2019	S. Washino; H. Mankyu; H. Kanehisa; D. L. Mayfield; A. G. Cresswell; Y. Yoshitake	10.1113/ep087247	Exp Physiol
276	229	Respiratory muscle activity during rapid eye movement (REM) sleep in patients with chronic obstructive pulmonary disease	White	1995	J. E. White; M. J. Drinnan; A. J. Smithson; C. J. Griffiths; G. J. Gibson	10.1136/thx.50.4.376	Thorax
277	230	Respiratory muscle activity and oxygenation during sleep in patients with muscle weakness	White	1995	J. E. White; M. J. Drinnan; A. J. Smithson; C. J. Griffiths; G. J. Gibson	10.1183/09031936.95.08050807	Eur Respir J
279	231	Activity of respiratory pump and upper airway muscles during sleep onset	Worsnop	1998	C. Worsnop; A. Kay; R. Pierce; Y. Kim; J. Trinder	10.1152/jappl.1998.85.3.908	J Appl Physiol
278	232	Effect of age on sleep onset-related changes in respiratory pump and upper airway muscle function	Worsnop	2000	C. Worsnop; A. Kay; Y. Kim; J. Trinder; R. Pierce	10.1152/jappl.2000.88.5.1831	J Appl Physiol
281	233	Correlation and compatibility between surface respiratory electromyography and transesophageal diaphragmatic electromyography measurements during treadmill exercise in stable patients with COPD	Wu	2017	W. Wu; L. Guan; X. Li; L. Lin; B. Guo; Y. Yang; Z. Liang; F. Wang; L. Zhou; R. Chen	10.2147/copd.S148980	Int J Chron Obstruct Pulmon Dis
343	234	Filtering of Cardiac and Power Line in Surface Respiratory EMG Signal	Yacoub	2010	S. Yacoub; K. Raoof; H. Eleuch	ISSN-23250399	Applied Mathematics & Information Sciences
293	235	Recognizing the breathing resistances of wearing respirators from respiratory and sEMG signals with artificial neural networks	Yang	2017	Z. Yang; Y. Chen; J. Wang; H. Gong	10.1016/j.ergon.2017.02.001	Int J Ind Ergon
307	236	Evaluation of neuromuscular activity in patients with obstructive sleep apnea using chin surface electromyography of polysomnography	Yin	2013	G. P. Yin; J. Y. Ye; D. M. Han; X. Y. Wang; Y. H. Zhang; Y. R. Li	10.3760/cma.j.issn.0366-6999.20112211	Chin Med J
510	237	Slow expiration reduces sternocleidomastoid activity and increases transversus abdominis and internal oblique muscle activity during abdominal curl-up	Yoon	2014	T. L. Yoon; K. S. Kim; H. S. Cynn	10.1016/j.jelekin.2013.10.003	J Electromyogr Kinesiol
511	238	Maximal force and endurance to fatigue of respiratory and skeletal muscles in chronic hypoxemic patients: the effects of oxygen breathing	Zattara-Hartmann	1995	M. C. Zattara-Hartmann; M. Badier; C. Guillot; C. Tomei; Y. Jammes	10.1002/mus.880180504	Muscle Nerve
285	239	Neural Respiratory Drive Measured Using Surface Electromyography of Diaphragm as a Physiological Biomarker to Predict Hospitalization of Acute Exacerbation of Chronic Obstructive Pulmonary Disease Patients	Zhang	2018	D. D. Zhang; G. Lu; X. F. Zhu; L. L. Zhang; J. Gao; L. C. Shi; J. H. Gu; J. N. Liu	10.4103/0366-6999.246057	Chin Med J
338	240	Novel method for evaluating the upper airway resistance using the ratio of neural respiratory drive to flow in OSA	Zhang	2020	N. Zhang; Y. Luo; L. Yang; Z. Liu; Z. Qiu; Q. Huang; Y. Zhang	10.1016/j.sleep.2020.05.006	Sleep Med

## Sheet: Reporting quality
ID	Title	First author	Year	Electrode position	Uni- or bilateral	Setup motivation	Electrode manufacturer	Electrode material	Inter-electrode distance	Reference electrode	Skin preparation	Electrode size	Electrode shape
1	Polysomnography in stable COPD under non-invasive ventilation to reduce patient-ventilator asynchrony and morning breathlessness	Adler	2012	1	1	1	0	1	1	0	0	0	0
2	Role of nasal muscles in nasal valve collapse	Aksoy	2010	1	0	0	0	0	0	1	1	0	0
3	The Neuromechanics of Inspiratory Muscles in Mechanical Ventilation Liberation Success and Failure	Aljohani	2024	1	1	1	1	0	0	0	0	0	0
4	Evaluation of respiratory muscles activity by means of cross mutual information function at different levels of ventilatory effort	Alonso	2007	1	1	1	0	1	1	0	1	1	0
5	Evaluation of respiratory muscle activation using respiratory motor control assessment (RMCA) in individuals with chronic spinal cord injury	Aslan	2013	1	1	1	0	0	0	1	0	0	0
6	Respiratory muscle activation patterns during maximum airway pressure efforts are different in women and men	Aslan	2019	1	0	1	0	0	1	1	1	0	0
7	Forced oscillation measurements do not affect upper airway muscle tone or sleep in clinical studies	Badia	2001	1	1	0	0	0	0	0	0	0	0
8	Emg Power Spectrum of Respiratory and Skeletal-Muscle during Static Contraction in Healthy Man	Badier	1993	1	1	0	1	1	1	0	1	0	0
9	EMG changes in respiratory and skeletal muscles during isometric contraction under normoxic, hypoxemic, or ischemic conditions	Badier	1994	1	1	1	1	1	1	0	0	0	0
10	Developing control algorithms of a voluntary cough for an artificial bioengineered larynx using surface electromyography of chest muscles: A prospective cohort study	Banus	2018	1	1	0	0	0	0	1	0	0	0
11	Diaphragm electrical activity during negative lower torso pressure in quadriplegic men	Banzett	1981	1	0	1	1	1	0	0	0	0	0
12	Reflex compensation of voluntary inspiration when immersion changes diaphragm length	Banzett	1985	1	1	0	1	0	0	0	0	0	0
13	Effect of acute aminophylline administration on diaphragm function in high cervical tetraplegia: a case report	Bascom	2005	1	1	0	0	0	0	0	0	0	0
14	Breathing route influences upper airway muscle activity in awake normal adults	Basner	1989	1	1	1	0	0	0	0	0	0	0
15	Ventilatory compensation for changes in functional residual capacity during sleep	Begle	1987	1	1	0	1	1	1	0	0	0	0
16	Measurement of Diaphragmatic Electrical Activity by Surface Electromyography in Intubated Subjects and Its Relationship With Inspiratory Effort	Bellani	2018	1	1	1	1	0	0	0	0	0	0
17	Effects of diaphragmatic control on multiparametric analysis of the sniff nasal inspiratory pressure test and inspiratory muscle activity in healthy subjects	Benicio	2021	1	1	1	1	1	0	0	1	0	0
18	On seasonal functional modeling under strong dependence, with applications to mechanically ventilated breathing activity	Beran	2023	1	0	0	0	0	0	0	0	0	0
19	Surface diaphragmatic electromyogram changes after laparotomy	Berdah	2002	1	1	0	1	1	1	0	1	0	0
20	Dataset from spirometer and sEMG wireless sensor for diaphragmatic respiratory activity monitoring	Biagetti	2019	1	1	0	0	0	0	0	0	0	0
21	Combining Bioimpedance and Myographic Signals for the Assessment of COPD During Loaded Breathing	Blanco-Almazan	2021	1	1	1	1	1	0	0	0	0	0
22	Differential Cortical Control of Chest Wall Muscles During Pressure- and Volume-Related Expiratory Tasks and the Effects of Acute Expiratory Threshold Loading	Boliek	2019	1	1	1	1	0	1	1	0	0	0
23	The study of respiratory muscles activation during respiratory muscle strength effort in adult females with chronic neck pain	Borisut	2021	1	0	1	0	0	1	0	0	0	0
24	The effect of lung transplantation on the neural drive to the diaphragm in patients with severe COPD	Brath	1997	1	1	1	0	0	0	0	0	0	0
25	High-frequency oscillations in human respiratory electromyograms during voluntary breathing	Bruce	1983	1	1	0	1	0	0	0	0	0	1
26	Electromyography of the human nasal muscles	Bruintjes	1996	1	1	0	0	1	1	1	0	1	1
27	Dyspnea and the electromyographic activity of inspiratory muscles during weaning from mechanical ventilation	Bureau	2022	1	1	1	0	0	0	0	0	0	0
28	Role of airway receptors in the reflex responses of human inspiratory muscles to airway occlusion	Butler	1995	1	1	1	1	1	0	0	0	1	1
29	Impaired reflex responses to airway occlusion in the inspiratory muscles of asthmatic subjects	Butler	1996	1	1	1	0	0	1	0	0	0	0
30	Diaphragmatic and intercostal electromyographic activity during neostigmine, sugammadex and neostigmine-sugammadex-enhanced recovery after neuromuscular blockade: A randomised controlled volunteer study	Cammu	2017	1	0	0	0	0	0	0	0	0	0
31	The role of the scalene and sternomastoid muscles in breathing in normal subjects; an electromyographic study	Campbell	1955	1	1	1	0	1	1	0	1	0	1
32	Acute effects of Expiratory Positive Airway Pressure (EPAP) on different levels in ventilation and electrical activity of sternocleidomastoid and parasternal muscles in Chronic Obstructive Pulmonary Disease (COPD) patients: a randomized controlled trial	Cardoso	2016	1	1	1	1	0	1	0	1	1	0
33	Patient-ventilator asynchrony during noninvasive ventilation: a bench and clinical study	Carteaux	2012	1	0	1	0	0	1	1	0	0	0
34	Electrical activity and fatigue of respiratory and locomotor muscles in obstructive respiratory diseases during field walking test	Cavalcanti	2022	1	1	1	1	1	1	0	1	0	0
35	Physiological and subjective responses to breathing resistance of N95 filtering facepiece respirators in still-sitting and walking	Chen	2016	1	1	1	1	1	0	1	1	1	1
36	Inspiratory muscle dysfunction in patients with severe obstructive sleep apnoea	Chien	2010	1	1	1	0	0	1	1	1	0	0
37	Electrophysiologic changes with incremental exercise in obstructive sleep apnea	Chien	2013	1	1	1	0	0	1	1	0	0	0
38	Diaphragmatic shear modulus at various submaximal inspiratory mouth pressure levels	Chino	2018	1	1	1	1	1	1	1	1	1	1
39	Association between expiratory mouth pressure and abdominal muscle activity in healthy young males	Chino	2024	1	1	1	1	1	1	1	1	1	1
40	Scalene muscle activity during progressive inspiratory loading under pressure support ventilation in normal humans	Chiti	2008	1	1	0	1	1	1	1	1	1	1
41	Relationship Between Electromyogram Spectrum Parameters and the Tension-Time Index During Incremental Exercise in Trained Subjects	Chlif	2018	1	1	0	1	1	1	1	1	1	0
42	Clinical manifestations of inspiratory muscle fatigue	Cohen	1982	1	1	1	0	0	0	0	0	0	0
43	An electromyographic method of objectively assessing cough intensity and use of the method to assess effects of codeine on the dose-response curve to citric acid	Cox	1984	1	1	1	0	1	0	0	1	0	0
44	Acute Effects of Inspiratory Loads and Interfaces on Breathing Pattern and Activity of Respiratory Muscles in Healthy Subjects	da Fonseca	2019	1	1	1	1	1	0	0	1	0	0
45	Acute effects of incremental inspiratory loads on compartmental chest wall volume and predominant activity frequency of inspiratory muscle	Da Gama	2013	1	1	1	1	1	1	0	1	0	0
46	Profile of respiratory evaluation through surface electromyography, manovacuometry, and espirometry in candidates on the liver transplant waiting list	da Silva	2012	1	1	1	1	1	1	1	0	0	0
47	Inspiratory muscular activation during threshold therapy in elderly healthy and patients with COPD	de Andrade	2005	1	1	1	0	1	1	0	1	1	1
48	Target-flow inspiratory muscle training during pulmonary rehabilitation in patients with COPD	Dekhuijzen	1991	1	1	1	0	0	0	0	0	1	0
49	Mechanisms of force failure during repetitive maximal efforts in a human upper airway muscle	Dello Russo	2002	0	1	1	1	1	1	0	0	1	1
50	New aspects to event-synchronous cancellation of ECG interference: an application of the method in diaphragmatic EMG signals	Deng	2000	1	1	1	0	1	0	1	0	0	0
51	Neck and Inspiratory Muscle Recruitment during Inspiratory Loading and Neck Flexion	Derbakova	2020	1	1	1	0	0	1	0	1	0	0
52	Determining the Optimal Position of Surface Electrodes for Diaphragm Electromyography: A Cross-Sectional Study	Deshmukh	2024	1	1	1	0	0	0	1	0	0	0
53	Involvement of Respiratory Muscles During the Timed Inspiratory Effort Index Measurement With Surface Electromyography	de Souza Costa	2020	1	1	1	1	1	0	0	0	0	0
54	Neck muscle activity in patients with severe chronic obstructive pulmonary disease	De Troyer	1994	1	1	0	0	0	1	0	0	1	0
55	A noninvasive intraoral electromyographic electrode for genioglossus muscle	Doble	1985	1	1	0	1	1	1	1	0	1	1
56	Individual response in patient's effort and driving pressure to variations in assistance during pressure support ventilation	Docci	2023	0	1	1	1	0	0	1	0	0	0
57	Acute Effects of the 6-Minute Pegboard and Ring Test in COPD	DosReis	2020	1	1	1	1	0	1	1	1	1	1
58	Reduction of tonic ribcage muscle activity by anesthesia with thiopental	Drummond	1987	1	1	0	1	1	1	1	1	1	0
59	Influence of thiopentone on upper airway muscles	Drummond	1989	1	1	1	1	1	1	1	1	1	0
60	Reproducibility and responsiveness of a noninvasive EMG technique of the respiratory muscles in COPD patients and in healthy subjects	Duiverman	2004	1	1	1	1	0	0	1	0	1	0
61	Respiratory muscle activity and dyspnea during exercise in chronic obstructive pulmonary disease	Duiverman	2009	1	1	1	1	1	0	1	0	1	1
62	Respiratory muscle activity and patient-ventilator asynchrony during different settings of noninvasive ventilation in stable hypercapnic COPD: does high inspiratory pressure lead to respiratory muscle unloading?	Duiverman	2017	1	1	1	1	0	0	1	0	0	0
63	Control of breathing in patients with severe hypothyroidism	Duranti	1993	0	0	1	0	0	0	0	0	0	0
64	Mechanical loading and control of breathing in patients with severe chronic obstructive pulmonary disease	Duranti	1995	1	1	1	0	0	0	0	0	0	0
65	Deventilation Syndrome in Patients with Chronic Obstructive Pulmonary Disease Using Nocturnal Noninvasive Ventilation: What Are the Underlying Mechanisms?	Elshof	2024	1	1	1	1	1	0	1	0	1	0
66	Short-term effect of nasal intermittent positive-pressure ventilation in patients with restrictive thoracic disease	Ergun	2002	1	0	1	0	1	0	0	0	1	0
67	Improvement in Neural Respiratory Drive Estimation From Diaphragm Electromyographic Signals Using Fixed Sample Entropy	Estrada	2016	1	1	1	1	1	1	1	1	1	1
68	Influence of Parameter Selection in Fixed Sample Entropy of Surface Diaphragm Electromyography for Estimating Respiratory Activity	Estrada	2017	1	1	1	1	1	0	1	1	1	0
69	Onset and Offset Estimation of the Neural Inspiratory Time in Surface Diaphragm Electromyography: A Pilot Study in Healthy Subjects	Estrada	2018	1	1	1	1	1	0	1	0	0	0
70	Evaluation of Respiratory Muscle Activity by Means of Concentric Ring Electrodes	Estrada-Petrocelli	2021	1	1	1	1	0	1	1	1	1	1
71	Differences of ventilatory muscle recruitment and work of breathing in COPD and interstitial lung disease during exercise: a comprehensive evaluation	Ferreira	2024	0	0	0	1	0	0	0	0	0	0
72	Electromyographic study of patterns of activity of the anterior abdominal wall muscles in man	Floyd	1950	1	1	1	0	1	0	1	0	1	0
73	Expiratory function in complete tetraplegics: study of spirometry, maximal expiratory pressure, and muscle activity of pectoralis major and latissimus dorsi muscles	Fujiwara	1999	0	1	0	0	0	1	0	1	1	0
74	Measurement of the EMG-force relationship in a human upper airway muscle	Fuller	1995	1	0	1	0	1	0	0	0	1	0
75	Physiological effects and optimisation of nasal assist-control ventilation for patients with chronic obstructive pulmonary disease in respiratory failure	Girault	1997	1	1	0	0	0	0	0	0	0	0
76	Neural respiratory drive and neuromuscular coupling during CO2 rebreathing in patients with chronic interstitial lung disease	Gorini	1989	0	0	1	0	0	0	0	0	0	0
77	Inspiratory muscle strength and respiratory drive in patients with rheumatoid arthritis	Gorini	1990	0	0	1	0	0	0	0	0	0	0
78	Neural respiratory drive and neuromuscular coupling in patients with chronic obstructive pulmonary disease (COPD)	Gorini	1990	0	0	1	0	0	0	0	0	0	0
79	Surface EMG-based quantification of inspiratory effort: a quantitative comparison with Pes	Grashoff	2021	1	1	0	0	1	0	1	0	0	0
80	Electromyogram pattern of diaphragmatic fatigue	Gross	1979	1	1	1	1	1	0	0	0	1	1
81	Evaluation of Correlation Between Surface Diaphragm Electromyography and Airflow Using Fixed Sample Entropy in Healthy Subjects	Gu	2022	1	1	1	1	1	1	1	1	1	0
82	Electromyographic activity of sternocleidomastoid muscle in patients with Parkinson's disease	Guedes	2009	1	1	1	1	1	1	0	1	1	1
83	Blood flow index using near-infrared spectroscopy and indocyanine green as a minimally invasive tool to assess respiratory muscle blood flow in humans	Guenette	2011	1	1	0	1	0	0	0	0	0	0
84	Upper airway mechanics and post-hypoxic ventilatory decline during NREM sleep	Halker	2007	1	1	0	1	1	0	0	0	0	0
85	Diaphragm and intercostal surface EMG and muscle performance after acute inspiratory muscle loading	Hawkes	2007	1	1	1	1	1	1	1	1	1	0
86	Identifying bronchoconstriction from the ratio of diaphragm EMG to tidal volume	He	2021	1	1	1	0	0	1	0	0	0	0
87	Volitional control of reflex cough	Hegland	2012	1	1	0	0	0	0	0	0	0	0
88	Contribution of hypoventilation to sleep oxygen desaturation in chronic obstructive pulmonary disease	Hudgel	1983	1	1	1	0	0	0	0	0	0	0
89	Activation of human inspiratory muscles in an upside-down posture	Hudson	2016	1	1	0	1	1	1	1	0	1	0
90	Optimized analysis of surface electromyograms of the scalenes during quiet breathing in humans	Hug	2006	1	1	0	0	1	1	1	1	0	1
91	Surface EMG to assess and quantify upper airway dilators activity during non-invasive ventilation	Hug	2011	1	1	1	1	1	1	1	1	1	1
92	The cost of breathing in stable chronic obstructive pulmonary disease	Hugli	1995	1	1	0	0	0	0	0	0	0	0
93	Surface electromyography activity of the rectus abdominis, internal oblique, and external oblique muscles during forced expiration in healthy adults	Ito	2016	1	1	1	0	0	1	1	0	0	0
94	Electromyographic tools to assess hemidiaphragm paralysis	Jammes	2010	1	1	1	1	1	1	1	0	0	0
95	Brief airway occlusion produces prolonged reflex inhibition of inspiratory muscles in obstructive sleep apnea	Jeffery	2006	1	1	0	1	1	1	0	0	1	1
96	Correlations between change in neural respiratory drive and heart rate variability in patients submitted to open-heart surgery	Jinakote	2019	1	1	0	1	0	0	0	0	0	0
97	Combined respiratory muscle training facilitates expiratory muscle activity in stroke patients	Jo	2017	1	1	1	0	0	0	0	0	0	0
98	Relative activity of respiratory muscles during prescribed inspiratory muscle training in healthy people	Jung	2016	0	0	1	0	0	0	0	0	0	0
99	Changes in training posture induce changes in the chest wall movement and respiratory muscle activation during respiratory muscle training	Jung	2018	1	1	1	1	1	1	0	1	0	0
100	Hypoxia exaggerates inspiratory accessory muscle deoxygenation during hyperpnoea	Katayama	2015	1	1	1	1	1	1	0	1	1	1
101	Correlation of cervical-inspiratory-muscle electromyography and oxygen uptake during treadmill walking correlation of cervical-inspiratory-muscle electromyography and oxygen uptake	Kawamura	2024	1	1	1	1	0	1	0	1	1	1
102	Effects of breathing maneuver and sitting posture on muscle activity in inspiratory accessory muscles in patients with chronic obstructive pulmonary disease	Kim	2012	0	0	0	0	1	0	0	0	0	0
103	Effects of the combination of respiratory muscle training and abdominal drawing-in maneuver on respiratory muscle activity in patients with post-stroke hemiplegia: a pilot randomized controlled trial	Kim	2015	1	1	1	1	1	1	1	0	0	1
104	Effects of high-intensity inspiratory muscle warm-up on inspiratory muscle strength and accessory inspiratory muscle activity	Koizumi	2023	1	1	1	1	1	1	0	1	1	0
105	A Multichannel EMG System for Spatial Measurement of Diaphragm Activities	Kusche	2022	1	0	0	0	1	0	1	0	1	1
106	Low dose aminophylline selectively increases upper airway motor activity in normals	Lahive	1988	0	1	1	0	0	1	0	0	0	0
107	Diaphragm inhibition with positive pressure ventilation: quantification of mechanical effects	Lake	1999	1	1	0	0	0	0	0	0	0	0
108	Load compensating responses of human abdominal muscles	Lansing	1981	1	1	1	0	1	1	0	0	0	1
109	Chest surface recording of diaphragm potentials in man	Lansing	1989	1	1	0	0	0	0	0	0	0	0
110	Differences in motor activation of voluntary and reflex cough in humans	Lasserson	2006	1	1	0	0	1	0	1	1	0	0
111	Inspiratory muscle activation during inspiratory muscle training in patients with COPD	Lee	2021	1	1	1	1	1	1	1	0	1	0
112	Apnoea following normocapnic mechanical ventilation in awake mammals: a demonstration of control system inertia	Leevers	1993	1	1	0	1	1	0	0	0	0	0
113	Comparison of BiPAP nasal ventilation and ventilation via iron lung in severe stable COPD	Lien	1993	1	1	0	0	0	0	0	0	0	0
114	Correlation of surface respiratory electromyography with esophageal diaphragm electromyography	Lin	2019	1	1	1	0	0	1	1	1	0	0
115	The Influence of Kinesiology Tape on Breathing Mechanics in College-Aged Individuals-A Randomized Trial	Lindenberg	2023	1	1	1	0	0	0	0	0	0	0
116	Transesophageal Versus Surface Electromyography of the Diaphragm in Ventilated Subjects	Lokin	2020	1	1	1	1	0	0	1	0	0	0
117	Respiratory muscle activation and action during voluntary cough in healthy humans	LoMauro	2019	1	1	1	1	0	1	1	1	0	0
118	Surface mechanomyography and electromyography provide non-invasive indices of inspiratory muscle force and activation in healthy subjects	Lozano-Garcia	2018	1	1	1	1	1	1	1	1	0	0
119	Surface respiratory electromyography and dyspnea in acute heart failure patients	Luiso	2020	1	1	1	1	0	0	1	0	0	0
120	Effect of volume-oriented versus flow-oriented incentive spirometry on chest wall volumes, inspiratory muscle activity, and thoracoabdominal synchrony in the elderly	Lunardi	2014	1	1	1	1	1	1	0	1	0	0
121	Comparison of lung expansion techniques on thoracoabdominal mechanics and incidence of pulmonary complications after upper abdominal surgery: a randomized and controlled trial	Lunardi	2015	1	1	1	0	1	1	0	1	0	0
122	Respiratory muscle activity measured with a noninvasive EMG technique: technical aspects and reproducibility	Maarsingh	2000	1	1	1	1	0	0	1	0	0	0
123	Measurement of neural respiratory drive via parasternal intercostal electromyography in healthy adult subjects	MacBean	2016	1	1	1	1	1	0	1	1	1	0
124	Parasternal intercostal muscle activity during methacholine-induced bronchoconstriction	MacBean	2017	1	1	1	1	1	0	1	1	0	0
125	Partitioning of inspiratory pressure swings between diaphragm and intercostal/accessory muscles	Macklem	1978	1	0	0	0	0	0	0	0	0	0
126	Short-latency inhibitory reflex responses to inspiratory loading of the scalene muscles are impaired in spinal cord injury	McBain	2015	1	1	1	1	0	0	1	0	0	0
127	Muscle activation and sound during voluntary single coughs and cough peals in healthy volunteers: Insights into cough intensity	McGuinness	2018	1	1	1	0	1	0	1	1	0	0
128	Inspiratory muscle reflex control after incomplete cervical spinal cord injury	McNaughton	2022	1	1	1	0	0	0	1	0	0	0
129	Genioglossus fatigue in obstructive sleep apnea	McSharry	2012	1	1	1	0	1	1	1	0	1	1
130	Lung function and surface electromyography of intercostal muscles in cement mill workers	Meo	2002	1	1	0	0	0	0	0	1	0	0
131	Abdominal muscle activity during breathing with and without inspiratory and expiratory loads in healthy subjects	Mesquita Montes	2016	1	1	1	1	1	1	1	1	1	1
132	The effect of inspiratory and expiratory loads on abdominal muscle activity during breathing in subjects "at risk" for the development of chronic obstructive pulmonary disease and healthy	Mesquita Montes	2017	1	1	1	1	1	1	1	1	1	1
133	Abdominal muscle activity during breathing in different postural sets in healthy subjects	Mesquita Montes	2017	1	1	1	1	1	1	1	1	1	1
134	Abdominal muscle activity during breathing in different postures in COPD "Stage 0" and healthy subjects	Mesquita Montes	2017	1	1	1	1	1	1	1	1	1	1
135	Forward trunk lean with arm support affects the activity of accessory respiratory muscles and thoracoabdominal movement in healthy individuals	Mesquita Montes	2018	1	1	1	1	1	1	1	1	1	1
136	Mechanisms of control of alae nasi muscle activity	Mezzanotte	1992	1	1	1	0	1	0	0	0	0	1
137	Functional condition of inspiratory muscles in obstructive sleep apnea patients	Miroshnichenko	2022	1	1	1	0	0	1	0	1	1	1
138	Wavelet Analysis of Respiratory Muscle sEMG Signals during the Physiological Breakpoint of Static Dry End-Expiratory Breath-Holding in Naive Apneists: A Pilot Study	Misic	2023	0	1	1	1	1	1	0	1	1	1
139	Sex differences in respiratory muscle activation patterns during high-intensity exercise in healthy humans	Mitchell	2018	1	1	1	0	0	1	1	0	0	0
140	The effect of positioning and diaphragmatic breathing exercises on respiratory muscle activity in people with chronic obstructive pulmonary disease	Morrow	2016	0	0	1	0	0	0	0	0	0	0
141	Estimation of Work of Breathing from Respiratory Muscle Activity In Spontaneous Ventilation: A Pilot Study	Muñoz	2019	1	1	1	0	1	0	0	0	0	0
142	Diaphragmatic muscle tone	Muller	1979	1	1	1	0	0	0	0	0	0	0
143	Respiratory muscular response to obstructive maneuvers in non-invasively ventilated healthy subjects	Munoz	2018	1	1	1	0	1	0	0	1	0	0
144	Reproducibility of the short-latency reflex inhibition to loading of human inspiratory muscles	Murray	2008	1	1	1	1	0	0	1	0	0	0
145	Effect of airway inflammation on short-latency reflex inhibition to inspiratory loading in human scalene muscles	Murray	2012	1	1	1	1	0	0	1	0	0	0
146	Evaluation of Fatigue of Respiratory and Lower Limb Muscles During Prolonged Aerobic Exercise	Nadiv	2012	0	0	1	0	1	0	0	0	0	0
147	Diaphragmatic rest during negative pressure ventilation by pneumowrap. Assessment in normal and COPD patients	Nava	1990	1	1	1	0	0	0	0	0	0	0
148	Recruitment of some respiratory muscles during three maximal inspiratory manoeuvres	Nava	1993	1	1	1	0	0	0	0	0	0	0
149	Relationship between inspiratory mouth pressure and respiratory muscle activity in normal subjects	Ng	1992	1	1	1	0	0	1	1	1	0	0
150	Influence of trunk muscle activity on surface electromyographic recordings from intercostal muscles in normal subjects	Ng	1992	1	1	1	1	1	0	1	1	1	1
151	Effect of end-inspiratory lung volume and breathing pattern on neural activation of the diaphragm and extra-diaphragmatic inspiratory muscles in healthy adults	Niro	2021	1	0	1	1	1	1	0	0	0	0
152	Positive effect of deep diaphragmatic breathing training on gastroesophageal reflux-induced chronic cough: a clinical randomized controlled study	Niu	2024	1	1	1	0	0	0	1	1	0	0
153	Inspiratory muscle endurance testing: pulmonary ventilation and electromyographic analysis	Nobre	2007	1	1	1	0	1	1	0	1	1	1
154	Effect of trunk posture on external and internal oblique musclesâ€™ activities during forced expiration	Nonaka	2024	1	1	1	1	1	1	1	1	1	1
155	Improved surface EMG electrode for measuring genioglossus muscle activity	O'Connor	2007	1	1	1	1	1	0	1	0	1	1
156	Comparison of surface electromyography in respiratory muscles of healthy and liver disease patients: preliminary studies	Oliveira da Silva	2011	1	1	1	1	1	1	1	0	0	0
157	Neural respiratory drive and cardiac function in patients with obesity hypoventilation syndrome following initiation of non-invasive ventilation	Onofri	2018	1	0	1	0	0	0	1	1	0	0
158	Assessment of weaning indexes based on diaphragm activity in mechanically ventilated subjects after cardiovascular surgery. A pilot study	Ortega	2017	1	0	1	1	0	0	0	0	0	0
159	Changes in power of surface electromyogram during breath-holding	Ostojic	2020	1	1	1	0	1	0	0	0	0	0
160	Evaluation of respiratory muscle activation in individuals with chronic spinal cord injury	Ovechkin	2010	1	1	1	1	1	1	1	1	0	0
161	Respiratory motor training and neuromuscular plasticity in patients with chronic obstructive pulmonary disease: A pilot study	Ovechkin	2016	1	0	1	0	0	0	0	0	0	0
162	Upper airway and diaphragm muscle responses to chemical stimulation and loading	Patrick	1982	1	1	1	0	0	0	0	0	0	1
163	Inspiratory muscles experience fatigue faster than the calf muscles during treadmill marching	Perlovitch	2007	1	1	1	0	1	1	1	0	0	0
164	Inspiratory muscle responses to airway occlusion during learned breathing movements	Plassman	1987	1	1	0	0	1	0	0	0	0	1
165	Nasal proportional assist ventilation unloads the inspiratory muscles of stable patients with hypercapnia due to COPD	Polese	2000	1	1	1	0	0	0	0	1	0	0
166	Neural respiratory drive assessment and its correlation with inspiratory muscle strength in patients undergoing open-heart surgery: A cross-sectional study	Pongpanit	2024	1	0	0	1	0	0	1	1	0	0
167	Physiologic effects of an ambulatory ventilation system in chronic obstructive pulmonary disease	Porszasz	2013	0	0	1	1	1	0	0	0	0	0
168	Accessory and Expiratory Muscles Activation During Spontaneous Breathing Trial: A Physiological Study by Surface Electromyography	Pozzi	2022	1	1	0	1	0	0	0	0	0	0
169	Does intercostal stretch alter breathing pattern and respiratory muscle activity in conscious adults?	Puckree	2002	1	1	1	0	1	1	1	1	1	1
170	Assessment of Respiratory Muscle Activity with Surface Electromyographic Signals Acquired by Concentric Ring Electrodes	Rafols-de-Urquia	2018	1	1	1	1	0	0	1	1	1	1
171	Evaluation of a Wearable Device to Determine Cardiorespiratory Parameters From Surface Diaphragm Electromyography	Rafols-de-Urquia	2019	1	1	1	1	1	1	1	1	1	1
172	Diaphragm Recruitment Increases during a Bout of Targeted Inspiratory Muscle Training	Ramsook	2016	1	1	1	0	0	0	0	1	0	0
173	Is parasternal intercostal EMG an accurate surrogate of respiratory neural drive and biomarker of dyspnea during cycle exercise testing?	Ramsook	2017	1	1	1	0	1	1	1	0	0	0
174	Effects of inspiratory muscle training on respiratory muscle electromyography and dyspnea during exercise in healthy men	Ramsook	2017	1	1	1	1	0	0	0	0	0	0
175	Integrated approach for in vivo evaluation of respiratory muscles mechanics	Ratnovsky	2003	1	1	1	0	1	0	0	0	0	0
176	Neural respiratory drive, pulmonary mechanics and breathlessness in patients with cystic fibrosis	Reilly	2011	0	0	1	0	0	0	0	0	0	0
177	Increased diaphragmatic strength and tolerance to fatigue after bilateral lung transplantation: An electromyographic study	Reynaud-Gaubert	2004	1	1	1	1	1	1	0	1	0	0
178	Assessment of diaphragmatic function through surface electromyography in healthy individuals. A cross-section observational study	Rodríguez-Triviño	2023	1	0	1	0	0	1	0	0	0	0
179	Semi-automated Detection of the Timing of Respiratory Muscle Activity: Validation and First Application	Rodrigues	2021	1	1	0	0	0	1	0	1	0	0
180	Recruitment pattern of the diaphragm and extradiaphragmatic inspiratory muscles in response to different levels of pressure support	Roesthuis	2020	1	1	1	1	1	0	1	1	1	0
181	Motor units involvement in diaphragm and intercostal muscles during supine and prone posture, and its relationship with oxygen saturation and perfusion index in healthy young female adults	Saba	2023	1	1	1	0	0	1	1	0	0	0
182	Acute intermittent hypoxia and respiratory muscle recruitment in people with amyotrophic lateral sclerosis: A preliminary study	Sajjadi	2022	1	1	1	1	0	0	0	1	0	0
183	Modeling of Heart Rate Variability and Respiratory Muscle Activity in Organophosphate Poisoned Patients	Salazar	2019	0	0	0	0	0	0	0	0	0	0
184	Assessment of mechanically ventilated patients intoxicated with organophosphates by a novel surface electromyographic index	Salazar Sanchez	2017	1	1	1	1	0	1	0	0	0	0
185	Potential clinical application of surface electromyography as indicator of neuromuscular recovery during weaning tests after organophosphate poisoning	Sanchez	2017	1	1	1	0	0	0	0	0	0	0
186	Influence of forward leaning and incentive spirometry on inspired volumes and inspiratory electromyographic activity during breathing exercises in healthy subjects	Santos	2012	1	1	1	0	0	0	1	1	0	0
187	Changes in electromyographic activity, mechanical power, and relaxation rates following inspiratory ribcage muscle fatigue	Sarmento	2021	0	1	1	1	1	0	0	1	0	0
188	Automated characterization of patient-ventilator interaction using surface electromyography	Sauer	2024	1	0	1	0	0	0	1	0	0	0
189	Control of breathing in a subset of patients with systemic lupus erythematosus	Scano	1995	1	0	1	0	0	0	0	0	0	0
190	Effects of Sprint-Interval and Endurance Respiratory Muscle Training Regimens	Schaer	2019	1	1	1	1	0	0	0	0	0	0
191	Surface electromyogram of inspiratory muscles: a possible routine monitoring tool in the intensive care unit	Schmidt	2011	1	0	0	0	0	0	0	0	0	0
192	Dyspnea and surface inspiratory electromyograms in mechanically ventilated patients	Schmidt	2013	0	0	1	1	0	0	0	0	0	0
193	Force-EMG Changes During Sustained Contractions of a Human Upper Airway Muscle	Schmitt	2009	0	1	1	1	1	0	0	0	1	1
194	EMG analysis of human inspiratory muscle resistance to fatigue during exercise	Segizbaeva	2013	1	1	1	1	0	1	0	1	1	0
195	Surface electromyographic evaluation of the neuromuscular activation of the inspiratory muscles during progressively increased inspiratory flow under inspiratory-resistive loading	Sekiguchi	2018	1	1	1	1	1	1	1	1	1	0
196	Periodic leg movement, nasal CPAP, and expiratory muscles	Seo	2012	0	1	1	0	0	0	0	0	0	0
197	Non-invasive proportional assist and pressure support ventilation in patients with cystic fibrosis and chronic respiratory failure	Serra	2002	0	0	1	0	0	0	0	0	0	0
198	Sternocleidomastoid muscle deoxygenation in response to incremental inspiratory threshold loading measured by near infrared spectroscopy	Shadgan	2011	1	1	1	1	0	1	1	1	0	0
199	Altered patterns of abdominal muscle activation during forced exhalation following elective laparotomy: An experimental research	Shah	2021	1	1	1	1	0	0	0	0	0	0
200	Comparison of activity and fatigue of the respiratory muscles and pulmonary characteristics between post-polio patients and controls: A pilot study	Shoseyov	2017	1	1	1	1	0	0	1	1	1	1
201	Changes in diaphragmatic EMG spectra during hyperpneic loads	Sieck	1985	1	0	1	1	1	0	0	0	0	0
202	Control of breathing in patients with myasthenia gravis	Spinelli	1992	1	0	1	0	0	0	0	0	0	0
203	Sleep-disordered breathing in unilateral diaphragm paralysis or severe weakness	Steier	2008	0	0	0	1	0	0	0	0	0	0
204	Comparison of pleural pressure and transcutaneous diaphragmatic electromyogram in obstructive sleep apnea syndrome	Stoohs	2005	1	1	0	1	1	1	0	1	0	1
205	Regional differences in abdominal muscle activity during various maneuvers in humans	Strohl	1981	1	1	1	1	0	0	1	0	0	0
206	Limitations of surface EMG estimate of parasternal intercostal to infer neural respiratory drive	Tagliabue	2021	1	1	1	1	1	0	1	0	0	0
207	Effect of singing on respiratory function, voice, and mood after quadriplegia: a randomized controlled trial	Tamplin	2013	0	0	0	0	0	0	0	0	0	0
208	Impact of expiratory trigger setting on delayed cycling and inspiratory muscle workload	Tassaux	2005	1	1	1	0	0	0	1	0	0	0
209	Locomotor step training with body weight support improves respiratory motor function in individuals with chronic spinal cord injury	Terson de Paleville	2013	1	1	1	1	1	1	1	1	0	1
210	Modulation of chest wall intermuscular coherence: effects of lung volume excursion and transcranial direct current stimulation	Tomczak	2013	1	1	1	1	0	1	0	0	0	0
211	Diaphragmatic amplitude and accessory inspiratory muscle activity in nasal and mouth-breathing adults: a cross-sectional study	Trevisan	2015	1	1	1	1	1	1	1	1	0	0
212	Characteristics of respiratory muscle fatigue upon inhalation resistance with a maximal inspiratory mouth pressure of 50	Tsukamoto	2019	1	1	1	1	0	1	0	0	0	0
213	Effect of expiratory muscle training on respiratory muscle fatigue in healthy adults: a randomized controlled trial	Tsukamoto	2024	1	1	1	1	0	1	0	1	0	0
214	Mechanics of the rib cage and diaphragm during sleep	Tusiewicz	1976	1	1	0	0	0	0	0	0	0	0
215	Intranasal electromyography in evaluation of the nasal valve	Vaiman	2003	1	1	0	1	1	1	1	1	1	1
216	Patient-ventilator asynchrony during non-invasive ventilation for acute respiratory failure: a multicenter study	Vignaux	2009	1	1	0	0	0	0	1	0	0	0
217	Performance of noninvasive ventilation algorithms on ICU ventilators during pressure support: A clinical study	Vignaux	2010	1	1	1	0	0	0	0	0	0	0
218	A non-invasive method for measuring inspiratory muscle fatigue during progressive isocapnic hyperventilation in man	Vilozni	1987	1	1	1	1	1	1	0	0	0	0
219	Effects of aerobic training combined with respiratory muscle stretching on the functional exercise capacity and thoracoabdominal kinematics in patients with COPD: a randomized and controlled trial	Wada	2016	1	1	1	0	0	0	0	0	0	0
220	Activation of respiratory muscles during weaning from mechanical ventilation	Walterspacher	2017	0	0	1	1	1	0	1	1	0	0
221	Activation of respiratory muscles during respiratory muscle training	Walterspacher	2018	1	1	1	1	1	1	1	1	0	0
222	Exercise-induced bronchoconstriction assessed by a ratio of surface diaphragm EMG to tidal volume	Wang	2023	1	1	1	1	1	0	0	0	0	0
223	Effect of posture on inspiratory muscle electromyogram response to hypercapnia	Wanke	1992	1	0	1	0	1	0	0	0	0	0
224	The effect of opioids on inspiratory muscle fatigue during inspiratory resistive loading	Wanke	1993	1	1	1	0	1	0	0	0	0	0
225	Respiratory sensation and pattern of respiratory muscle activation during diaphragm fatigue	Ward	1988	1	1	0	0	0	0	0	0	0	0
226	Advanced waveform analysis of diaphragm surface EMG allows for continuous non-invasive assessment of respiratory effort in critically ill patients at different PEEP levels	Warnaar	2024	1	1	1	1	1	0	0	1	1	1
227	Neck inspiratory muscle activation patterns during well-controlled inspiration	Washino	2017	0	1	1	1	0	1	0	1	1	1
228	Effects of inspiratory muscle strength and inspiratory resistance on neck inspiratory muscle activation during controlled inspirations	Washino	2019	1	1	1	1	0	1	0	1	1	1
229	Respiratory muscle activity during rapid eye movement (REM) sleep in patients with chronic obstructive pulmonary disease	White	1995	1	0	1	1	1	1	0	1	1	1
230	Respiratory muscle activity and oxygenation during sleep in patients with muscle weakness	White	1995	1	0	1	1	1	1	0	1	1	1
231	Activity of respiratory pump and upper airway muscles during sleep onset	Worsnop	1998	1	0	0	0	1	0	0	0	0	1
232	Effect of age on sleep onset-related changes in respiratory pump and upper airway muscle function	Worsnop	2000	1	0	0	0	1	0	0	0	0	1
233	Correlation and compatibility between surface respiratory electromyography and transesophageal diaphragmatic electromyography measurements during treadmill exercise in stable patients with COPD	Wu	2017	1	1	1	1	1	1	1	0	1	1
234	Filtering of Cardiac and Power Line in Surface Respiratory EMG Signal	Yacoub	2010	1	1	1	0	1	1	1	1	1	0
235	Recognizing the breathing resistances of wearing respirators from respiratory and sEMG signals with artificial neural networks	Yang	2017	0	1	1	1	1	0	1	1	1	0
236	Evaluation of neuromuscular activity in patients with obstructive sleep apnea using chin surface electromyography of polysomnography	Yin	2013	1	0	1	0	0	0	0	1	0	0
237	Slow expiration reduces sternocleidomastoid activity and increases transversus abdominis and internal oblique muscle activity during abdominal curl-up	Yoon	2014	1	1	1	0	1	1	0	1	0	0
238	Maximal force and endurance to fatigue of respiratory and skeletal muscles in chronic hypoxemic patients: the effects of oxygen breathing	Zattara-Hartmann	1995	1	1	1	1	1	1	0	0	0	0
239	Neural Respiratory Drive Measured Using Surface Electromyography of Diaphragm as a Physiological Biomarker to Predict Hospitalization of Acute Exacerbation of Chronic Obstructive Pulmonary Disease Patients	Zhang	2018	1	1	1	1	1	1	1	1	0	0
240	Novel method for evaluating the upper airway resistance using the ratio of neural respiratory drive to flow in OSA	Zhang	2020	0	0	0	0	0	0	0	0	0	0

## Sheet: Clinical context
				Study populations								Studied muscles
ID	Title	First author	Year	Healthy	COPD	Asthma	OSA	NMD	Other:	Other specification	ICU	Diaphragm	Sternocleido -mastoid	Scalene	Parasternal intercostal	External intercostal	Internal intercostal	Intercostal other	Rectus abdominis	External obliques	Internal obliques	Transverse abdominis	Abdominal other	Alae nasi	Genioglossus
1	Polysomnography in stable COPD under non-invasive ventilation to reduce patient-ventilator asynchrony and morning breathlessness	Adler	2012		1							1
2	Role of nasal muscles in nasal valve collapse	Aksoy	2010	1					1	Dynamic nasal valve collapse, unilateral static nasal valve stenosis														1
3	The Neuromechanics of Inspiratory Muscles in Mechanical Ventilation Liberation Success and Failure	Aljohani	2024								1	1	1	1	1
4	Evaluation of respiratory muscles activity by means of cross mutual information function at different levels of ventilatory effort	Alonso	2007	1			1					1	1												1
5	Evaluation of respiratory muscle activation using respiratory motor control assessment (RMCA) in individuals with chronic spinal cord injury	Aslan	2013	1				1				1	1	1				1	1				1
6	Respiratory muscle activation patterns during maximum airway pressure efforts are different in women and men	Aslan	2019	1														1	1				1
7	Forced oscillation measurements do not affect upper airway muscle tone or sleep in clinical studies	Badia	2001				1																		1
8	Emg Power Spectrum of Respiratory and Skeletal-Muscle during Static Contraction in Healthy Man	Badier	1993	1								1							1
9	EMG changes in respiratory and skeletal muscles during isometric contraction under normoxic, hypoxemic, or ischemic conditions	Badier	1994	1								1
10	Developing control algorithms of a voluntary cough for an artificial bioengineered larynx using surface electromyography of chest muscles: A prospective cohort study	Banus	2018	1								1						1
11	Diaphragm electrical activity during negative lower torso pressure in quadriplegic men	Banzett	1981					1				1
12	Reflex compensation of voluntary inspiration when immersion changes diaphragm length	Banzett	1985	1								1			1
13	Effect of acute aminophylline administration on diaphragm function in high cervical tetraplegia: a case report	Bascom	2005								1	1
14	Breathing route influences upper airway muscle activity in awake normal adults	Basner	1989	1								1												1
15	Ventilatory compensation for changes in functional residual capacity during sleep	Begle	1987	1								1				1
16	Measurement of Diaphragmatic Electrical Activity by Surface Electromyography in Intubated Subjects and Its Relationship With Inspiratory Effort	Bellani	2018								1	1	1		1	1
17	Effects of diaphragmatic control on multiparametric analysis of the sniff nasal inspiratory pressure test and inspiratory muscle activity in healthy subjects	Benicio	2021	1									1	1	1
18	On seasonal functional modeling under strong dependence, with applications to mechanically ventilated breathing activity	Beran	2023						1	Routine bronchoscopy		1						1
19	Surface diaphragmatic electromyogram changes after laparotomy	Berdah	2002						1	Median laparatomy		1
20	Dataset from spirometer and sEMG wireless sensor for diaphragmatic respiratory activity monitoring	Biagetti	2019	1								1
21	Combining Bioimpedance and Myographic Signals for the Assessment of COPD During Loaded Breathing	Blanco-Almazan	2021		1							1
22	Differential Cortical Control of Chest Wall Muscles During Pressure- and Volume-Related Expiratory Tasks and the Effects of Acute Expiratory Threshold Loading	Boliek	2019	1													1						1
23	The study of respiratory muscles activation during respiratory muscle strength effort in adult females with chronic neck pain	Borisut	2021	1										1				1
24	The effect of lung transplantation on the neural drive to the diaphragm in patients with severe COPD	Brath	1997						1	Lung transplant recipients		1
25	High-frequency oscillations in human respiratory electromyograms during voluntary breathing	Bruce	1983	1								1
26	Electromyography of the human nasal muscles	Bruintjes	1996	1																				1
27	Dyspnea and the electromyographic activity of inspiratory muscles during weaning from mechanical ventilation	Bureau	2022								1				1									1
28	Role of airway receptors in the reflex responses of human inspiratory muscles to airway occlusion	Butler	1995	1										1	1
29	Impaired reflex responses to airway occlusion in the inspiratory muscles of asthmatic subjects	Butler	1996	1		1						1		1	1			1
30	Diaphragmatic and intercostal electromyographic activity during neostigmine, sugammadex and neostigmine-sugammadex-enhanced recovery after neuromuscular blockade: A randomised controlled volunteer study	Cammu	2017	1														1
31	The role of the scalene and sternomastoid muscles in breathing in normal subjects; an electromyographic study	Campbell	1955	1									1	1
32	Acute effects of Expiratory Positive Airway Pressure (EPAP) on different levels in ventilation and electrical activity of sternocleidomastoid and parasternal muscles in Chronic Obstructive Pulmonary Disease (COPD) patients: a randomized controlled trial	Cardoso	2016		1								1		1
33	Patient-ventilator asynchrony during noninvasive ventilation: a bench and clinical study	Carteaux	2012								1	1	1	1
34	Electrical activity and fatigue of respiratory and locomotor muscles in obstructive respiratory diseases during field walking test	Cavalcanti	2022	1	1	1							1	1
35	Physiological and subjective responses to breathing resistance of N95 filtering facepiece respirators in still-sitting and walking	Chen	2016	1								1	1	1	1				1
36	Inspiratory muscle dysfunction in patients with severe obstructive sleep apnoea	Chien	2010	1			1					1
37	Electrophysiologic changes with incremental exercise in obstructive sleep apnea	Chien	2013	1			1					1						1
38	Diaphragmatic shear modulus at various submaximal inspiratory mouth pressure levels	Chino	2018	1									1					1
39	Association between expiratory mouth pressure and abdominal muscle activity in healthy young males	Chino	2024	1															1	1	1	1
40	Scalene muscle activity during progressive inspiratory loading under pressure support ventilation in normal humans	Chiti	2008	1									1	1
41	Relationship Between Electromyogram Spectrum Parameters and the Tension-Time Index During Incremental Exercise in Trained Subjects	Chlif	2018	1								1						1
42	Clinical manifestations of inspiratory muscle fatigue	Cohen	1982								1	1			1
43	An electromyographic method of objectively assessing cough intensity and use of the method to assess effects of codeine on the dose-response curve to citric acid	Cox	1984	1																1
44	Acute Effects of Inspiratory Loads and Interfaces on Breathing Pattern and Activity of Respiratory Muscles in Healthy Subjects	da Fonseca	2019	1									1	1	1				1
45	Acute effects of incremental inspiratory loads on compartmental chest wall volume and predominant activity frequency of inspiratory muscle	Da Gama	2013	1								1	1
46	Profile of respiratory evaluation through surface electromyography, manovacuometry, and espirometry in candidates on the liver transplant waiting list	da Silva	2012	1								1							1
47	Inspiratory muscular activation during threshold therapy in elderly healthy and patients with COPD	de Andrade	2005	1	1							1	1
48	Target-flow inspiratory muscle training during pulmonary rehabilitation in patients with COPD	Dekhuijzen	1991		1							1			1
49	Mechanisms of force failure during repetitive maximal efforts in a human upper airway muscle	Dello Russo	2002	1																				1
50	New aspects to event-synchronous cancellation of ECG interference: an application of the method in diaphragmatic EMG signals	Deng	2000	1								1						1
51	Neck and Inspiratory Muscle Recruitment during Inspiratory Loading and Neck Flexion	Derbakova	2020	1								1	1	1	1
52	Determining the Optimal Position of Surface Electrodes for Diaphragm Electromyography: A Cross-Sectional Study	Deshmukh	2024	1								1
53	Involvement of Respiratory Muscles During the Timed Inspiratory Effort Index Measurement With Surface Electromyography	de Souza Costa	2020								1	1	1	1		1
54	Neck muscle activity in patients with severe chronic obstructive pulmonary disease	De Troyer	1994		1								1
55	A noninvasive intraoral electromyographic electrode for genioglossus muscle	Doble	1985	1																					1
56	Individual response in patient's effort and driving pressure to variations in assistance during pressure support ventilation	Docci	2023								1	1			1
57	Acute Effects of the 6-Minute Pegboard and Ring Test in COPD	DosReis	2020	1	1								1		1
58	Reduction of tonic ribcage muscle activity by anesthesia with thiopental	Drummond	1987						1	Elective surgery			1	1	1
59	Influence of thiopentone on upper airway muscles	Drummond	1989						1	Elective surgery				1											1
60	Reproducibility and responsiveness of a noninvasive EMG technique of the respiratory muscles in COPD patients and in healthy subjects	Duiverman	2004	1	1							1		1	1				1
61	Respiratory muscle activity and dyspnea during exercise in chronic obstructive pulmonary disease	Duiverman	2009	1	1									1	1				1
62	Respiratory muscle activity and patient-ventilator asynchrony during different settings of noninvasive ventilation in stable hypercapnic COPD: does high inspiratory pressure lead to respiratory muscle unloading?	Duiverman	2017		1							1		1	1
63	Control of breathing in patients with severe hypothyroidism	Duranti	1993	1					1	Hypothyroidism		1			1
64	Mechanical loading and control of breathing in patients with severe chronic obstructive pulmonary disease	Duranti	1995		1							1			1
65	Deventilation Syndrome in Patients with Chronic Obstructive Pulmonary Disease Using Nocturnal Noninvasive Ventilation: What Are the Underlying Mechanisms?	Elshof	2024		1							1
66	Short-term effect of nasal intermittent positive-pressure ventilation in patients with restrictive thoracic disease	Ergun	2002						1	Restrictive thoracic disease		1
67	Improvement in Neural Respiratory Drive Estimation From Diaphragm Electromyographic Signals Using Fixed Sample Entropy	Estrada	2016	1								1
68	Influence of Parameter Selection in Fixed Sample Entropy of Surface Diaphragm Electromyography for Estimating Respiratory Activity	Estrada	2017	1								1
69	Onset and Offset Estimation of the Neural Inspiratory Time in Surface Diaphragm Electromyography: A Pilot Study in Healthy Subjects	Estrada	2018	1								1
70	Evaluation of Respiratory Muscle Activity by Means of Concentric Ring Electrodes	Estrada-Petrocelli	2021	1								1	1
71	Differences of ventilatory muscle recruitment and work of breathing in COPD and interstitial lung disease during exercise: a comprehensive evaluation	Ferreira	2024	1	1								1	1						1
72	Electromyographic study of patterns of activity of the anterior abdominal wall muscles in man	Floyd	1950	1															1	1	1
73	Expiratory function in complete tetraplegics: study of spirometry, maximal expiratory pressure, and muscle activity of pectoralis major and latissimus dorsi muscles	Fujiwara	1999					1
74	Measurement of the EMG-force relationship in a human upper airway muscle	Fuller	1995	1																				1
75	Physiological effects and optimisation of nasal assist-control ventilation for patients with chronic obstructive pulmonary disease in respiratory failure	Girault	1997								1	1
76	Neural respiratory drive and neuromuscular coupling during CO2 rebreathing in patients with chronic interstitial lung disease	Gorini	1989						1	Interstitial lung disease		1			1
77	Inspiratory muscle strength and respiratory drive in patients with rheumatoid arthritis	Gorini	1990						1	Rheumatoid arthritis		1
78	Neural respiratory drive and neuromuscular coupling in patients with chronic obstructive pulmonary disease (COPD)	Gorini	1990		1							1			1
79	Surface EMG-based quantification of inspiratory effort: a quantitative comparison with Pes	Grashoff	2021						1	Elective bronchoscopy	1	1			1
80	Electromyogram pattern of diaphragmatic fatigue	Gross	1979	1								1
81	Evaluation of Correlation Between Surface Diaphragm Electromyography and Airflow Using Fixed Sample Entropy in Healthy Subjects	Gu	2022	1								1
82	Electromyographic activity of sternocleidomastoid muscle in patients with Parkinson's disease	Guedes	2009	1					1	Parkinson's disease			1
83	Blood flow index using near-infrared spectroscopy and indocyanine green as a minimally invasive tool to assess respiratory muscle blood flow in humans	Guenette	2011	1									1					1
84	Upper airway mechanics and post-hypoxic ventilatory decline during NREM sleep	Halker	2007	1								1
85	Diaphragm and intercostal surface EMG and muscle performance after acute inspiratory muscle loading	Hawkes	2007	1								1				1
86	Identifying bronchoconstriction from the ratio of diaphragm EMG to tidal volume	He	2021	1		1						1
87	Volitional control of reflex cough	Hegland	2012	1														1	1
88	Contribution of hypoventilation to sleep oxygen desaturation in chronic obstructive pulmonary disease	Hudgel	1983	1	1							1			1
89	Activation of human inspiratory muscles in an upside-down posture	Hudson	2016	1										1						1
90	Optimized analysis of surface electromyograms of the scalenes during quiet breathing in humans	Hug	2006	1										1
91	Surface EMG to assess and quantify upper airway dilators activity during non-invasive ventilation	Hug	2011	1										1	1									1	1
92	The cost of breathing in stable chronic obstructive pulmonary disease	Hugli	1995		1							1			1
93	Surface electromyography activity of the rectus abdominis, internal oblique, and external oblique muscles during forced expiration in healthy adults	Ito	2016	1															1	1	1
94	Electromyographic tools to assess hemidiaphragm paralysis	Jammes	2010	1				1				1
95	Brief airway occlusion produces prolonged reflex inhibition of inspiratory muscles in obstructive sleep apnea	Jeffery	2006	1			1					1		1	1
96	Correlations between change in neural respiratory drive and heart rate variability in patients submitted to open-heart surgery	Jinakote	2019						1	Open heart surgery					1
97	Combined respiratory muscle training facilitates expiratory muscle activity in stroke patients	Jo	2017					1											1	1	1
98	Relative activity of respiratory muscles during prescribed inspiratory muscle training in healthy people	Jung	2016	1								1	1			1
99	Changes in training posture induce changes in the chest wall movement and respiratory muscle activation during respiratory muscle training	Jung	2018	1								1	1
100	Hypoxia exaggerates inspiratory accessory muscle deoxygenation during hyperpnoea	Katayama	2015	1									1					1
101	Correlation of cervical-inspiratory-muscle electromyography and oxygen uptake during treadmill walking correlation of cervical-inspiratory-muscle electromyography and oxygen uptake	Kawamura	2024	1									1	1
102	Effects of breathing maneuver and sitting posture on muscle activity in inspiratory accessory muscles in patients with chronic obstructive pulmonary disease	Kim	2012		1								1	1
103	Effects of the combination of respiratory muscle training and abdominal drawing-in maneuver on respiratory muscle activity in patients with post-stroke hemiplegia: a pilot randomized controlled trial	Kim	2015					1				1				1
104	Effects of high-intensity inspiratory muscle warm-up on inspiratory muscle strength and accessory inspiratory muscle activity	Koizumi	2023	1									1			1
105	A Multichannel EMG System for Spatial Measurement of Diaphragm Activities	Kusche	2022	1								1
106	Low dose aminophylline selectively increases upper airway motor activity in normals	Lahive	1988	1								1												1
107	Diaphragm inhibition with positive pressure ventilation: quantification of mechanical effects	Lake	1999	1								1
108	Load compensating responses of human abdominal muscles	Lansing	1981	1															1	1	1
109	Chest surface recording of diaphragm potentials in man	Lansing	1989	1								1
110	Differences in motor activation of voluntary and reflex cough in humans	Lasserson	2006	1														1	1	1	1
111	Inspiratory muscle activation during inspiratory muscle training in patients with COPD	Lee	2021		1							1	1
112	Apnoea following normocapnic mechanical ventilation in awake mammals: a demonstration of control system inertia	Leevers	1993	1					1	Bilateral lung transplantation		1
113	Comparison of BiPAP nasal ventilation and ventilation via iron lung in severe stable COPD	Lien	1993		1							1	1
114	Correlation of surface respiratory electromyography with esophageal diaphragm electromyography	Lin	2019	1	1							1	1		1
115	The Influence of Kinesiology Tape on Breathing Mechanics in College-Aged Individuals-A Randomized Trial	Lindenberg	2023	1										1	1
116	Transesophageal Versus Surface Electromyography of the Diaphragm in Ventilated Subjects	Lokin	2020								1	1
117	Respiratory muscle activation and action during voluntary cough in healthy humans	LoMauro	2019	1								1	1	1	1				1	1
118	Surface mechanomyography and electromyography provide non-invasive indices of inspiratory muscle force and activation in healthy subjects	Lozano-Garcia	2018	1								1						1
119	Surface respiratory electromyography and dyspnea in acute heart failure patients	Luiso	2020						1	Acute heart failure		1		1
120	Effect of volume-oriented versus flow-oriented incentive spirometry on chest wall volumes, inspiratory muscle activity, and thoracoabdominal synchrony in the elderly	Lunardi	2014	1									1			1
121	Comparison of lung expansion techniques on thoracoabdominal mechanics and incidence of pulmonary complications after upper abdominal surgery: a randomized and controlled trial	Lunardi	2015						1	Elective upper abdominal surgery		1	1			1
122	Respiratory muscle activity measured with a noninvasive EMG technique: technical aspects and reproducibility	Maarsingh	2000	1								1			1				1
123	Measurement of neural respiratory drive via parasternal intercostal electromyography in healthy adult subjects	MacBean	2016	1											1
124	Parasternal intercostal muscle activity during methacholine-induced bronchoconstriction	MacBean	2017			1									1
125	Partitioning of inspiratory pressure swings between diaphragm and intercostal/accessory muscles	Macklem	1978	1								1			1
126	Short-latency inhibitory reflex responses to inspiratory loading of the scalene muscles are impaired in spinal cord injury	McBain	2015					1				1		1
127	Muscle activation and sound during voluntary single coughs and cough peals in healthy volunteers: Insights into cough intensity	McGuinness	2018	1								1			1			1					1
128	Inspiratory muscle reflex control after incomplete cervical spinal cord injury	McNaughton	2022					1				1		1
129	Genioglossus fatigue in obstructive sleep apnea	McSharry	2012	1			1																		1
130	Lung function and surface electromyography of intercostal muscles in cement mill workers	Meo	2002	1														1
131	Abdominal muscle activity during breathing with and without inspiratory and expiratory loads in healthy subjects	Mesquita Montes	2016	1															1	1	1	1
132	The effect of inspiratory and expiratory loads on abdominal muscle activity during breathing in subjects "at risk" for the development of chronic obstructive pulmonary disease and healthy	Mesquita Montes	2017	1	1														1	1	1	1
133	Abdominal muscle activity during breathing in different postural sets in healthy subjects	Mesquita Montes	2017	1															1	1	1	1
134	Abdominal muscle activity during breathing in different postures in COPD "Stage 0" and healthy subjects	Mesquita Montes	2017	1	1														1	1	1	1
135	Forward trunk lean with arm support affects the activity of accessory respiratory muscles and thoracoabdominal movement in healthy individuals	Mesquita Montes	2018	1									1	1					1	1	1	1
136	Mechanisms of control of alae nasi muscle activity	Mezzanotte	1992	1																				1
137	Functional condition of inspiratory muscles in obstructive sleep apnea patients	Miroshnichenko	2022	1			1					1	1			1
138	Wavelet Analysis of Respiratory Muscle sEMG Signals during the Physiological Breakpoint of Static Dry End-Expiratory Breath-Holding in Naive Apneists: A Pilot Study	Misic	2023	1										1	1				1
139	Sex differences in respiratory muscle activation patterns during high-intensity exercise in healthy humans	Mitchell	2018	1									1	1
140	The effect of positioning and diaphragmatic breathing exercises on respiratory muscle activity in people with chronic obstructive pulmonary disease	Morrow	2016		1							1						1
141	Estimation of Work of Breathing from Respiratory Muscle Activity In Spontaneous Ventilation: A Pilot Study	Muñoz	2019	1								1	1					1
142	Diaphragmatic muscle tone	Muller	1979	1								1
143	Respiratory muscular response to obstructive maneuvers in non-invasively ventilated healthy subjects	Munoz	2018	1								1	1					1
144	Reproducibility of the short-latency reflex inhibition to loading of human inspiratory muscles	Murray	2008	1										1
145	Effect of airway inflammation on short-latency reflex inhibition to inspiratory loading in human scalene muscles	Murray	2012	1										1
146	Evaluation of Fatigue of Respiratory and Lower Limb Muscles During Prolonged Aerobic Exercise	Nadiv	2012	1									1			1
147	Diaphragmatic rest during negative pressure ventilation by pneumowrap. Assessment in normal and COPD patients	Nava	1990	1	1							1	1
148	Recruitment of some respiratory muscles during three maximal inspiratory manoeuvres	Nava	1993	1								1	1		1				1
149	Relationship between inspiratory mouth pressure and respiratory muscle activity in normal subjects	Ng	1992	1								1						1
150	Influence of trunk muscle activity on surface electromyographic recordings from intercostal muscles in normal subjects	Ng	1992	1								1						1		1
151	Effect of end-inspiratory lung volume and breathing pattern on neural activation of the diaphragm and extra-diaphragmatic inspiratory muscles in healthy adults	Niro	2021	1									1	1		1
152	Positive effect of deep diaphragmatic breathing training on gastroesophageal reflux-induced chronic cough: a clinical randomized controlled study	Niu	2024						1	Gastroesophageal reflux		1
153	Inspiratory muscle endurance testing: pulmonary ventilation and electromyographic analysis	Nobre	2007	1								1	1					1
154	Effect of trunk posture on external and internal oblique musclesâ€™ activities during forced expiration	Nonaka	2024	1																1	1
155	Improved surface EMG electrode for measuring genioglossus muscle activity	O'Connor	2007	1																					1
156	Comparison of surface electromyography in respiratory muscles of healthy and liver disease patients: preliminary studies	Oliveira da Silva	2011	1					1	Liver disease		1							1
157	Neural respiratory drive and cardiac function in patients with obesity hypoventilation syndrome following initiation of non-invasive ventilation	Onofri	2018						1	Obesity hypoventilation syndrome					1
158	Assessment of weaning indexes based on diaphragm activity in mechanically ventilated subjects after cardiovascular surgery. A pilot study	Ortega	2017						1	Post-op cardiac surgery patients requiring mechanical ventilation		1
159	Changes in power of surface electromyogram during breath-holding	Ostojic	2020	1								1	1
160	Evaluation of respiratory muscle activation in individuals with chronic spinal cord injury	Ovechkin	2010	1				1										1	1				1
161	Respiratory motor training and neuromuscular plasticity in patients with chronic obstructive pulmonary disease: A pilot study	Ovechkin	2016		1			1				1						1	1				1
162	Upper airway and diaphragm muscle responses to chemical stimulation and loading	Patrick	1982	1																				1
163	Inspiratory muscles experience fatigue faster than the calf muscles during treadmill marching	Perlovitch	2007	1									1		1	1			1	1
164	Inspiratory muscle responses to airway occlusion during learned breathing movements	Plassman	1987	1								1			1
165	Nasal proportional assist ventilation unloads the inspiratory muscles of stable patients with hypercapnia due to COPD	Polese	2000		1							1
166	Neural respiratory drive assessment and its correlation with inspiratory muscle strength in patients undergoing open-heart surgery: A cross-sectional study	Pongpanit	2024												1
167	Physiologic effects of an ambulatory ventilation system in chronic obstructive pulmonary disease	Porszasz	2013		1							1		1				1
168	Accessory and Expiratory Muscles Activation During Spontaneous Breathing Trial: A Physiological Study by Surface Electromyography	Pozzi	2022								1	1	1		1				1
169	Does intercostal stretch alter breathing pattern and respiratory muscle activity in conscious adults?	Puckree	2002	1								1			1					1
170	Assessment of Respiratory Muscle Activity with Surface Electromyographic Signals Acquired by Concentric Ring Electrodes	Rafols-de-Urquia	2018	1								1	1
171	Evaluation of a Wearable Device to Determine Cardiorespiratory Parameters From Surface Diaphragm Electromyography	Rafols-de-Urquia	2019	1								1
172	Diaphragm Recruitment Increases during a Bout of Targeted Inspiratory Muscle Training	Ramsook	2016	1								1	1	1	1			1
173	Is parasternal intercostal EMG an accurate surrogate of respiratory neural drive and biomarker of dyspnea during cycle exercise testing?	Ramsook	2017	1											1
174	Effects of inspiratory muscle training on respiratory muscle electromyography and dyspnea during exercise in healthy men	Ramsook	2017	1									1	1
175	Integrated approach for in vivo evaluation of respiratory muscles mechanics	Ratnovsky	2003	1									1		1	1			1	1
176	Neural respiratory drive, pulmonary mechanics and breathlessness in patients with cystic fibrosis	Reilly	2011	1											1
177	Increased diaphragmatic strength and tolerance to fatigue after bilateral lung transplantation: An electromyographic study	Reynaud-Gaubert	2004									1
178	Assessment of diaphragmatic function through surface electromyography in healthy individuals. A cross-section observational study	Rodríguez-Triviño	2023	1								1
179	Semi-automated Detection of the Timing of Respiratory Muscle Activity: Validation and First Application	Rodrigues	2021	1								1	1	1	1
180	Recruitment pattern of the diaphragm and extradiaphragmatic inspiratory muscles in response to different levels of pressure support	Roesthuis	2020								1		1	1	1									1	1
181	Motor units involvement in diaphragm and intercostal muscles during supine and prone posture, and its relationship with oxygen saturation and perfusion index in healthy young female adults	Saba	2023	1								1				1
182	Acute intermittent hypoxia and respiratory muscle recruitment in people with amyotrophic lateral sclerosis: A preliminary study	Sajjadi	2022	1				1				1	1	1	1
183	Modeling of Heart Rate Variability and Respiratory Muscle Activity in Organophosphate Poisoned Patients	Salazar	2019								1	1	1
184	Assessment of mechanically ventilated patients intoxicated with organophosphates by a novel surface electromyographic index	Salazar Sanchez	2017	1							1	1	1
185	Potential clinical application of surface electromyography as indicator of neuromuscular recovery during weaning tests after organophosphate poisoning	Sanchez	2017								1	1	1			1
186	Influence of forward leaning and incentive spirometry on inspired volumes and inspiratory electromyographic activity during breathing exercises in healthy subjects	Santos	2012	1								1	1	1		1
187	Changes in electromyographic activity, mechanical power, and relaxation rates following inspiratory ribcage muscle fatigue	Sarmento	2021	1									1	1	1				1
188	Automated characterization of patient-ventilator interaction using surface electromyography	Sauer	2024								1	1			1
189	Control of breathing in a subset of patients with systemic lupus erythematosus	Scano	1995									1			1
190	Effects of Sprint-Interval and Endurance Respiratory Muscle Training Regimens	Schaer	2019	1									1				1		1
191	Surface electromyogram of inspiratory muscles: a possible routine monitoring tool in the intensive care unit	Schmidt	2011								1		1	1											1
192	Dyspnea and surface inspiratory electromyograms in mechanically ventilated patients	Schmidt	2013								1			1	1									1
193	Force-EMG Changes During Sustained Contractions of a Human Upper Airway Muscle	Schmitt	2009	1																				1
194	EMG analysis of human inspiratory muscle resistance to fatigue during exercise	Segizbaeva	2013	1								1	1	1	1
195	Surface electromyographic evaluation of the neuromuscular activation of the inspiratory muscles during progressively increased inspiratory flow under inspiratory-resistive loading	Sekiguchi	2018	1									1	1
196	Periodic leg movement, nasal CPAP, and expiratory muscles	Seo	2012				1					1						1	1	1	1
197	Non-invasive proportional assist and pressure support ventilation in patients with cystic fibrosis and chronic respiratory failure	Serra	2002									1
198	Sternocleidomastoid muscle deoxygenation in response to incremental inspiratory threshold loading measured by near infrared spectroscopy	Shadgan	2011	1									1		1			1
199	Altered patterns of abdominal muscle activation during forced exhalation following elective laparotomy: An experimental research	Shah	2021																1	1	1	1
200	Comparison of activity and fatigue of the respiratory muscles and pulmonary characteristics between post-polio patients and controls: A pilot study	Shoseyov	2017	1				1				1
201	Changes in diaphragmatic EMG spectra during hyperpneic loads	Sieck	1985	1								1
202	Control of breathing in patients with myasthenia gravis	Spinelli	1992	1								1			1
203	Sleep-disordered breathing in unilateral diaphragm paralysis or severe weakness	Steier	2008					1					1		1				1
204	Comparison of pleural pressure and transcutaneous diaphragmatic electromyogram in obstructive sleep apnea syndrome	Stoohs	2005				1					1
205	Regional differences in abdominal muscle activity during various maneuvers in humans	Strohl	1981	1															1
206	Limitations of surface EMG estimate of parasternal intercostal to infer neural respiratory drive	Tagliabue	2021		1										1
207	Effect of singing on respiratory function, voice, and mood after quadriplegia: a randomized controlled trial	Tamplin	2013					1				1	1
208	Impact of expiratory trigger setting on delayed cycling and inspiratory muscle workload	Tassaux	2005								1	1
209	Locomotor step training with body weight support improves respiratory motor function in individuals with chronic spinal cord injury	Terson de Paleville	2013	1				1										1	1				1
210	Modulation of chest wall intermuscular coherence: effects of lung volume excursion and transcranial direct current stimulation	Tomczak	2013	1													1			1
211	Diaphragmatic amplitude and accessory inspiratory muscle activity in nasal and mouth-breathing adults: a cross-sectional study	Trevisan	2015	1									1
212	Characteristics of respiratory muscle fatigue upon inhalation resistance with a maximal inspiratory mouth pressure of 50	Tsukamoto	2019	1								1	1						1	1	1
213	Effect of expiratory muscle training on respiratory muscle fatigue in healthy adults: a randomized controlled trial	Tsukamoto	2024	1								1	1						1	1	1
214	Mechanics of the rib cage and diaphragm during sleep	Tusiewicz	1976	1								1			1
215	Intranasal electromyography in evaluation of the nasal valve	Vaiman	2003	1																				1
216	Patient-ventilator asynchrony during non-invasive ventilation for acute respiratory failure: a multicenter study	Vignaux	2009								1	1
217	Performance of noninvasive ventilation algorithms on ICU ventilators during pressure support: A clinical study	Vignaux	2010								1	1	1
218	A non-invasive method for measuring inspiratory muscle fatigue during progressive isocapnic hyperventilation in man	Vilozni	1987	1								1	1
219	Effects of aerobic training combined with respiratory muscle stretching on the functional exercise capacity and thoracoabdominal kinematics in patients with COPD: a randomized and controlled trial	Wada	2016		1							1	1					1	1
220	Activation of respiratory muscles during weaning from mechanical ventilation	Walterspacher	2017								1	1			1
221	Activation of respiratory muscles during respiratory muscle training	Walterspacher	2018	1								1	1		1
222	Exercise-induced bronchoconstriction assessed by a ratio of surface diaphragm EMG to tidal volume	Wang	2023	1		1						1
223	Effect of posture on inspiratory muscle electromyogram response to hypercapnia	Wanke	1992	1								1			1					1	1	1
224	The effect of opioids on inspiratory muscle fatigue during inspiratory resistive loading	Wanke	1993	1								1							1
225	Respiratory sensation and pattern of respiratory muscle activation during diaphragm fatigue	Ward	1988	1									1		1
226	Advanced waveform analysis of diaphragm surface EMG allows for continuous non-invasive assessment of respiratory effort in critically ill patients at different PEEP levels	Warnaar	2024								1	1
227	Neck inspiratory muscle activation patterns during well-controlled inspiration	Washino	2017	1									1	1
228	Effects of inspiratory muscle strength and inspiratory resistance on neck inspiratory muscle activation during controlled inspirations	Washino	2019	1									1	1
229	Respiratory muscle activity during rapid eye movement (REM) sleep in patients with chronic obstructive pulmonary disease	White	1995		1							1			1				1	1					1
230	Respiratory muscle activity and oxygenation during sleep in patients with muscle weakness	White	1995					1				1			1				1	1					1
231	Activity of respiratory pump and upper airway muscles during sleep onset	Worsnop	1998	1								1				1
232	Effect of age on sleep onset-related changes in respiratory pump and upper airway muscle function	Worsnop	2000	1								1				1
233	Correlation and compatibility between surface respiratory electromyography and transesophageal diaphragmatic electromyography measurements during treadmill exercise in stable patients with COPD	Wu	2017		1							1	1		1
234	Filtering of Cardiac and Power Line in Surface Respiratory EMG Signal	Yacoub	2010									1
235	Recognizing the breathing resistances of wearing respirators from respiratory and sEMG signals with artificial neural networks	Yang	2017	1								1	1	1				1	1
236	Evaluation of neuromuscular activity in patients with obstructive sleep apnea using chin surface electromyography of polysomnography	Yin	2013				1																		1
237	Slow expiration reduces sternocleidomastoid activity and increases transversus abdominis and internal oblique muscle activity during abdominal curl-up	Yoon	2014	1									1						1	1	1	1
238	Maximal force and endurance to fatigue of respiratory and skeletal muscles in chronic hypoxemic patients: the effects of oxygen breathing	Zattara-Hartmann	1995	1	1							1
239	Neural Respiratory Drive Measured Using Surface Electromyography of Diaphragm as a Physiological Biomarker to Predict Hospitalization of Acute Exacerbation of Chronic Obstructive Pulmonary Disease Patients	Zhang	2018		1							1
240	Novel method for evaluating the upper airway resistance using the ratio of neural respiratory drive to flow in OSA	Zhang	2020	1			1					1

## Sheet: Electrode positions
				Diaphragm		Sternocleidomastoid		Scalene		Parasternal intercostal		Intercostals				Abdominal muscles						Alae nasi		Genioglossus
ID	Title	First author	Year	Electrode position	Reference article group(s)	Electrode position	Reference article group(s)	Electrode position	Reference article group(s)	Electrode position	Reference article group(s)	External intercostal	Internal intercostal	Intercostal other	Reference article group(s)	Rectus abdominis	External obliques	Internal obliques	Transverse abdominis	Abdominal other	Reference article group(s)	Electrode position	Reference article group(s)	Electrode position	Reference article group(s)
1	Polysomnography in stable COPD under non-invasive ventilation to reduce patient-ventilator asynchrony and morning breathlessness	Adler	2012	7th ICS in AAL (parallel to ICS)	Stoohs 2005
2	Role of nasal muscles in nasal valve collapse	Aksoy	2010																			Dilator naris anterior: on the alar wing
3	The Neuromechanics of Inspiratory Muscles in Mechanical Ventilation Liberation Success and Failure	Aljohani	2024	8th ICS in MAL/AAL (longitudinal)		Lower part of muscle belly		Posterior triangle		2nd lCS close to sternum (unilateral)	MacBean 2016
4	Evaluation of respiratory muscles activity by means of cross mutual information function at different levels of ventilatory effort	Alonso	2007	7th to 8th ICS in MCL/AAL (longitudinal)	De Troyer 1997 Bruce 1986	Upper third	Falla 2002																	On the submental zone in the middle point longitudinally and a perpendicular distance of 2 cm with respect to a reference line between the chin and hyoid bone (far from the innervation zone)	Jeffries 1982
5	Evaluation of respiratory muscle activation using respiratory motor control assessment (RMCA) in individuals with chronic spinal cord injury	Aslan	2013	In PSL		Over muscle bellies (both sides)		Over the muscle bellies (both sides)						Intercostal: 6th intercostal space on anterior axillary line		umbilical level				Obliques measured as one: mid-axillary line
6	Respiratory muscle activation patterns during maximum airway pressure efforts are different in women and men	Aslan	2019											Intercostal: 6th intercostal space on anterior axillary line	Ovechkin 2010	umbilical level				Obliques measured as one: mid-axillary line
7	Forced oscillation measurements do not affect upper airway muscle tone or sleep in clinical studies	Badia	2001																					Medially above and below the chin
8	Emg Power Spectrum of Respiratory and Skeletal-Muscle during Static Contraction in Healthy Man	Badier	1993	6th to 7th ICS where ICS crosses costal margin	Gross 1979 Sieck 1985											near umbilicus
9	EMG changes in respiratory and skeletal muscles during isometric contraction under normoxic, hypoxemic, or ischemic conditions	Badier	1994	6th to 7th ICS where ICS crosses costal margin	Gross 1979
10	Developing control algorithms of a voluntary cough for an artificial bioengineered larynx using surface electromyography of chest muscles: A prospective cohort study	Banus	2018	Costal margin in MCL (bilateral)										Intercostal: 8th intercostal space mid-axillary line
11	Diaphragm electrical activity during negative lower torso pressure in quadriplegic men	Banzett	1981	7th ICS in MCL
12	Reflex compensation of voluntary inspiration when immersion changes diaphragm length	Banzett	1985	7th to 8th ICS in AAL (longitudinal)						2nd to 3rd ICS in PSL
13	Effect of acute aminophylline administration on diaphragm function in high cervical tetraplegia: a case report	Bascom	2005	6th ICS 7th ICS 8th ICS
14	Breathing route influences upper airway muscle activity in awake normal adults	Basner	1989	7th ICS to CM from AAL to MCL	Muller 1979																	Over the superior and inferior aspect of the muscle, 1 cm apart
15	Ventilatory compensation for changes in functional residual capacity during sleep	Begle	1987	FRC di level in AAL (horizontal) TLC di level in AAL (horizontal)								One pair over diaphragm at FRC in the AAL, one at TLC determined by indirect bimanual percussion (right)
16	Measurement of Diaphragmatic Electrical Activity by Surface Electromyography in Intubated Subjects and Its Relationship With Inspiratory Effort	Bellani	2018	Costal margin in MCL (bilateral)		Middle third				2nd ICS 3cm for sternal edge (bilateral)		2nd ICS, bilaterally on the parasternal line
17	Effects of diaphragmatic control on multiparametric analysis of the sniff nasal inspiratory pressure test and inspiratory muscle activity in healthy subjects	Benicio	2021			Lower third	Falla 2002	5 cm from the sternoclavicular joint to 2 cm above	Cunha 2005	2nd to 3rd ICS in PSL	Maarsingh 2000/Duiverman 2004
18	On seasonal functional modeling under strong dependence, with applications to mechanically ventilated breathing activity	Beran	2023	Costal margin in MCL										Intercostal: 2nd intercostal space
19	Surface diaphragmatic electromyogram changes after laparotomy	Berdah	2002	7th to 9th ICS in MCL (longitudinal)	Gross 1979
20	Dataset from spirometer and sEMG wireless sensor for diaphragmatic respiratory activity monitoring	Biagetti	2019	Lowest ICS in MCL
21	Combining Bioimpedance and Myographic Signals for the Assessment of COPD During Loaded Breathing	Blanco-Almazan	2021	7th or 8th ICS in MAL/AAL (parallel to ICS)	Grassino 1988
22	Differential Cortical Control of Chest Wall Muscles During Pressure- and Volume-Related Expiratory Tasks and the Effects of Acute Expiratory Threshold Loading	Boliek	2019										5th or 6th intercostal space, ventrally at the parasagittal point that approximates the midclavicle.		Hixon 1976					Obliques, not otherwise specified: midway between the anterior superior iliac spine and caudal border of the rib cage	Hixon 1976
23	The study of respiratory muscles activation during respiratory muscle strength effort in adult females with chronic neck pain	Borisut	2021					Posterior triangle at level of the cricoid						Intercostal: 6th ICS in anterior axillary line (17)
24	The effect of lung transplantation on the neural drive to the diaphragm in patients with severe COPD	Brath	1997	Not reported	Gross 1979
25	High-frequency oscillations in human respiratory electromyograms during voluntary breathing	Bruce	1983	6th or 7th ICS in AAL (longitudinal)
26	Electromyography of the human nasal muscles	Bruintjes	1996																			Procerus nasi Alae nasi: Levator labii superioris alaeque nasi Alae nasi: Transverse part of nasalis Alae nasi: Alar part of nasalis Alae nasi: Dilator naris Alae nasi: Apicis nasi
27	Dyspnea and the electromyographic activity of inspiratory muscles during weaning from mechanical ventilation	Bureau	2022							2nd ICS as close as possible to the sternum (unilateral)												Lateral surfaces of the nose (nostrils)
28	Role of airway receptors in the reflex responses of human inspiratory muscles to airway occlusion	Butler	1995					Posterior triangle at level of the cricoid		One electrode over the 2nd or 3rd ICS 2 cm from the edge of the sternum with the other on an adjacent rib or on the sternum
29	Impaired reflex responses to airway occlusion in the inspiratory muscles of asthmatic subjects	Butler	1996	7th ICS to 4 cm below in AAL (longitudinal)	Gandevia 1986 Lansing 1989			Posterior triangle at level of the cricoid		One electrode over the 2nd or 3rd ICS 2 cm from the edge of the sternum with the other on an adjacent rib or on the sternum				Intercostal: 7th ICS to costal margin 4cm inferiorly in AAL	Gandevia 1986
30	Diaphragmatic and intercostal electromyographic activity during neostigmine, sugammadex and neostigmine-sugammadex-enhanced recovery after neuromuscular blockade: A randomised controlled volunteer study	Cammu	2017											Intercostal: 2nd ICS in MCL
31	The role of the scalene and sternomastoid muscles in breathing in normal subjects; an electromyographic study	Campbell	1955			Junction sternal/clavicular heads to 3-5 cm cranially		Lower-anterior angle of posterior triangle, behind the clavicular fibers
32	Acute effects of Expiratory Positive Airway Pressure (EPAP) on different levels in ventilation and electrical activity of sternocleidomastoid and parasternal muscles in Chronic Obstructive Pulmonary Disease (COPD) patients: a randomized controlled trial	Cardoso	2016			3cm above its anterior head in the posterior triangle of the neck (right side)	Falla 2002			3rd ICS, near the sternal edge (right side)
33	Patient-ventilator asynchrony during noninvasive ventilation: a bench and clinical study	Carteaux	2012	Costal margin	Maarsingh 2000/Duiverman 2004	Over the body of the SCM		Posterior triangle	Duiverman 2004
34	Electrical activity and fatigue of respiratory and locomotor muscles in obstructive respiratory diseases during field walking test	Cavalcanti	2022			Lower third	Falla 2002	5 cm from the sternoclavicular joint to 2 cm above	Cunha 2005
35	Physiological and subjective responses to breathing resistance of N95 filtering facepiece respirators in still-sitting and walking	Chen	2016	Costal margin in the nipple line (unilateral)	Maarsingh 2000/Duiverman 2004	Junction sternal/clavicular heads to 3-5 cm cranially	Campbell 1955	Lower-anterior angle of posterior triangle, behind the clavicular fibers	Campbell 1955	2nd ICS, 3 cm in PSL (unilateral)	Maarsingh 2000/Duiverman 2004					level of the umbilicus					Maarsingh 2000/Duiverman 2004
36	Inspiratory muscle dysfunction in patients with severe obstructive sleep apnoea	Chien	2010	7th or 8th ICS in MCL (longitudinal)	Luo 1998
37	Electrophysiologic changes with incremental exercise in obstructive sleep apnea	Chien	2013	7th or 8th ICS in MCL	Luo 1998 Chien 2008									Intercostals: 7th or 8th ICS in MCL (right)	Chien 2008
38	Diaphragmatic shear modulus at various submaximal inspiratory mouth pressure levels	Chino	2018			Middle third	Katayama 2015							Intercostal: 6th ICS in AAL	Katayama 2015
39	Association between expiratory mouth pressure and abdominal muscle activity in healthy young males	Chino	2024													2.4+/-1.7 cm superior to the umbilicus and 4.3+/-0.7 cm lateral to the mid-line (Marshall and Murphy, 2003)	2.0+/-0.6 cm superior and 2.1+/-0.5 cm anterior to the iliac crest that is midway along the line between the highest point of the iliac crest and the anterior superior iliac spine (Perotto, 2011)	External/internal oblique: 2.0+/-0.6 cm superior and 2.1+/-0.5 cm anterior to the iliac crest that is midway along the line between the highest point of the iliac crest and the anterior superior iliac spine (Perotto, 2011) Internal oblique: Internal oblique/transverse abdominis: 0.8+/-0.8 cm superior and 2.7+/-0.7 cm medial to the anterior superior iliac spine (Ng, 2001)	Internal oblique/transverse abdominis: 0.8+/-0.8 cm superior and 2.7+/-0.7 cm medial to the anterior superior iliac spine (Ng, 2001)		McGill 1996 Ng 1998
40	Scalene muscle activity during progressive inspiratory loading under pressure support ventilation in normal humans	Chiti	2008			Lower third		Posterior triangle at level of the cricoid
41	Relationship Between Electromyogram Spectrum Parameters and the Tension-Time Index During Incremental Exercise in Trained Subjects	Chlif	2018	7th to 8th ICS, 1 cm from lateral border of the rib cage (longitudinal)										Between 7th and 8th ICS 1 cm from the lateral boarder of the rib cage (right side)
42	Clinical manifestations of inspiratory muscle fatigue	Cohen	1982	6th to 7th ICS where ICS crosses costal margin	Gross 1979					2nd to 3rd ICS in PSL
43	An electromyographic method of objectively assessing cough intensity and use of the method to assess effects of codeine on the dose-response curve to citric acid	Cox	1984														lateral to the rectus muscles (right side)				Floyd 1950 Strohl 1981
44	Acute Effects of Inspiratory Loads and Interfaces on Breathing Pattern and Activity of Respiratory Muscles in Healthy Subjects	da Fonseca	2019			Lower third	Falla 2002	5 cm from the sternoclavicular joint to 2 cm above	Cunha 2005	2nd ICS, 3 cm from the sternum edge (unilateral)	Maarsingh 2000/Duiverman 2004					4 cm from the umbilicus					Maarsingh 2000/Duiverman 2004
45	Acute effects of incremental inspiratory loads on compartmental chest wall volume and predominant activity frequency of inspiratory muscle	Da Gama	2013	7th or 8th ICS in MCL/AAL	Luo 1998	Upper third
46	Profile of respiratory evaluation through surface electromyography, manovacuometry, and espirometry in candidates on the liver transplant waiting list	da Silva	2012	Costal margin from Xiphoid to 16 cm on CM												to the right of the umbilicus
47	Inspiratory muscular activation during threshold therapy in elderly healthy and patients with COPD	de Andrade	2005	7th or 8th ICS in MCL/AAL		Upper third
48	Target-flow inspiratory muscle training during pulmonary rehabilitation in patients with COPD	Dekhuijzen	1991	6th to 7th ICS in AAL (longitudinal)	Gross 1979					2nd to 3rd ICS in PSL
49	Mechanisms of force failure during repetitive maximal efforts in a human upper airway muscle	Dello Russo	2002																			On the nasal dilator muscle	Connel 1983
50	New aspects to event-synchronous cancellation of ECG interference: an application of the method in diaphragmatic EMG signals	Deng	2000	7th to 8th ICS in AAL (longitudinal)	Grassino 1988									Intercostal: 7th and 8th ICS in AAL (right)	Grassino 1988
51	Neck and Inspiratory Muscle Recruitment during Inspiratory Loading and Neck Flexion	Derbakova	2020	7th or 8th ICS in MCL/AAL	Andrade 2005	Middle third		Posterior triangle at level of the cricoid		2nd ICS close to sternum (right side)
52	Determining the Optimal Position of Surface Electrodes for Diaphragm Electromyography: A Cross-Sectional Study	Deshmukh	2024	Not reported
53	Involvement of Respiratory Muscles During the Timed Inspiratory Effort Index Measurement With Surface Electromyography	de Souza Costa	2020	Not reported	Maarsingh 2000/Duiverman 2004 Hawkes 2007	Not reported	Ratnovsky 2003	Not reported	Duiverman 2004			Not reported			Hawkes 2007 Ratnovsky 2003
54	Neck muscle activity in patients with severe chronic obstructive pulmonary disease	De Troyer	1994			Middle third
55	A noninvasive intraoral electromyographic electrode for genioglossus muscle	Doble	1985																					Patient-specific intra oral device
56	Individual response in patient's effort and driving pressure to variations in assistance during pressure support ventilation	Docci	2023	12th rib margin in MCL (horizontal)	Bellani 2018					2nd ICS 3cm for sternal edge (bilateral)
57	Acute Effects of the 6-Minute Pegboard and Ring Test in COPD	DosReis	2020			Upper third	Falla 2002			2nd ICS, 3 cm in PSL (unilateral)	Maarsingh 2000/Duiverman 2004
58	Reduction of tonic ribcage muscle activity by anesthesia with thiopental	Drummond	1987			Junction sternal/clavicular heads to 3-5 cm cranially		Lower-anterior angle of posterior triangle, behind the clavicular fibers		2nd ICS, immediately lateral to the sternum (unilateral)
59	Influence of thiopentone on upper airway muscles	Drummond	1989					Over the mass of the scalenus medius at the most caudal level at which the muscle could be felt.																In the midline immediately posterior to the lower edge of the mandible, and immediately posterior to this	Jeffries 1982
60	Reproducibility and responsiveness of a noninvasive EMG technique of the respiratory muscles in COPD patients and in healthy subjects	Duiverman	2004	Costal margin in the nipple line (bilateral)	Maarsingh 2000/Duiverman 2004			Over the scalene (both sides)		2nd ICS 3cm for sternal edge (bilateral)	Taylor 1960					bipolar electrode pairs, one pair on the right and one pair on the left side, 4 cm apart at the level of the umbilicus
61	Respiratory muscle activity and dyspnea during exercise in chronic obstructive pulmonary disease	Duiverman	2009					One pair on the right, one on the left scalene	Duiverman 2004	2nd ICS 3cm for sternal edge (bilateral)	Maarsingh 2000/Duiverman 2004					an electrode pair on each side of the muscle at the level of the umbilicus					Maarsingh 2000/Duiverman 2004
62	Respiratory muscle activity and patient-ventilator asynchrony during different settings of noninvasive ventilation in stable hypercapnic COPD: does high inspiratory pressure lead to respiratory muscle unloading?	Duiverman	2017	Costal margin in the nipple line (bilateral)	Maarsingh 2000/Duiverman 2004			On the neck (both sides)	Duiverman 2004	2nd ICS 3cm for sternal edge (bilateral)	Maarsingh 2000/Duiverman 2004
63	Control of breathing in patients with severe hypothyroidism	Duranti	1993	Not reported	Gross 1979					2nd ICS
64	Mechanical loading and control of breathing in patients with severe chronic obstructive pulmonary disease	Duranti	1995	6th to 7th ICS in MCL (longitudinal)	Gross 1979					2nd to 3rd ICS in PSL
65	Deventilation Syndrome in Patients with Chronic Obstructive Pulmonary Disease Using Nocturnal Noninvasive Ventilation: What Are the Underlying Mechanisms?	Elshof	2024	Costal margin in MCL (bilateral)
66	Short-term effect of nasal intermittent positive-pressure ventilation in patients with restrictive thoracic disease	Ergun	2002	Just below xiphoid
67	Improvement in Neural Respiratory Drive Estimation From Diaphragm Electromyographic Signals Using Fixed Sample Entropy	Estrada	2016	7th to 8th ICS in AAL (longitudinal)	Grassino 1988
68	Influence of Parameter Selection in Fixed Sample Entropy of Surface Diaphragm Electromyography for Estimating Respiratory Activity	Estrada	2017	7th to 8th ICS in AAL (longitudinal)	Gross 1979 Maarsingh 2000/Duiverman 2004 Grassino 1988
69	Onset and Offset Estimation of the Neural Inspiratory Time in Surface Diaphragm Electromyography: A Pilot Study in Healthy Subjects	Estrada	2018	7th to 8th ICS in AAL (longitudinal)	Gross 1979 Grassino 1988
70	Evaluation of Respiratory Muscle Activity by Means of Concentric Ring Electrodes	Estrada-Petrocelli	2021	7th to 8th ICS in MAL/AAL	Grassino 1988	Lower half
71	Differences of ventilatory muscle recruitment and work of breathing in COPD and interstitial lung disease during exercise: a comprehensive evaluation	Ferreira	2024			Not reported		Not reported									Not reported
72	Electromyographic study of patterns of activity of the anterior abdominal wall muscles in man	Floyd	1950													between the xiphisternum and the umbilicus, other placed 10 cm below the umbilicus at an equal distance from the mid-line rectus abdominis (2): In certain experiments different parts of the same rectus muscle were compared, four electrodes being placed over each rectus, in corresponding positions on each side of the mid-line, 6 cm. apart along the long axis of the muscle.	3-5 cm apart on each side in the flank, above the anterior half of the iliac crest, in an oblique line parallel with the underlying external oblique muscle fibers	Over the triangle bounded by the lateral edge of the rectus sheath, the inguinal ligament and the line joining the anterior superior iliac spine to the umbilicus, parallel to the inguinal ligament (both sides)
73	Expiratory function in complete tetraplegics: study of spirometry, maximal expiratory pressure, and muscle activity of pectoralis major and latissimus dorsi muscles	Fujiwara	1999
74	Measurement of the EMG-force relationship in a human upper airway muscle	Fuller	1995																			Nasal dilator muscles: positioned on both nares (as described previously)	Connel 1983
75	Physiological effects and optimisation of nasal assist-control ventilation for patients with chronic obstructive pulmonary disease in respiratory failure	Girault	1997	Not reported	Lansing 1989
76	Neural respiratory drive and neuromuscular coupling during CO2 rebreathing in patients with chronic interstitial lung disease	Gorini	1989	6th to 7th ICS where ICS crosses CM -1 cm	Gross 1979					2nd ICS
77	Inspiratory muscle strength and respiratory drive in patients with rheumatoid arthritis	Gorini	1990	6th to 7th ICS where ICS crosses CM -1 cm	Gross 1979
78	Neural respiratory drive and neuromuscular coupling in patients with chronic obstructive pulmonary disease (COPD)	Gorini	1990	6th to 7th ICS where ICS crosses CM -1 cm	Gross 1979					2nd ICS
79	Surface EMG-based quantification of inspiratory effort: a quantitative comparison with Pes	Grashoff	2021	Costal margin in MCL (bilateral)	Maarsingh 2000/Duiverman 2004					2nd ICS 3cm for sternal edge (bilateral)	Maarsingh 2000/Duiverman 2004
80	Electromyogram pattern of diaphragmatic fatigue	Gross	1979	6th to 7th ICS where ICS crosses CM -1 cm
81	Evaluation of Correlation Between Surface Diaphragm Electromyography and Airflow Using Fixed Sample Entropy in Healthy Subjects	Gu	2022	6th to 8th ICS in AAL (longitudinal)	Chen 1995
82	Electromyographic activity of sternocleidomastoid muscle in patients with Parkinson's disease	Guedes	2009			Upper third	Falla 2002
83	Blood flow index using near-infrared spectroscopy and indocyanine green as a minimally invasive tool to assess respiratory muscle blood flow in humans	Guenette	2011			Between the mastoid process and the medial end of the clavicle								Intercostal: 7th ICS in AAL (right side)
84	Upper airway mechanics and post-hypoxic ventilatory decline during NREM sleep	Halker	2007	FRC di level in AAL (longitudinal) TLC di level in AAL (longitudinal)
85	Diaphragm and intercostal surface EMG and muscle performance after acute inspiratory muscle loading	Hawkes	2007	Lowest ICS in MCL (longitudinal)	Maarsingh 2000/Duiverman 2004 Luo 1998 Chen 1995							5th ICS in posterior axillary line
86	Identifying bronchoconstriction from the ratio of diaphragm EMG to tidal volume	He	2021	5 cm superior to xiphoid to 16 cm on CM 6th to 8th ICS in AAL (longitudinal)	Luo 1998 Chen 1995
87	Volitional control of reflex cough	Hegland	2012											Intercostal: In 8th ICS 2 cm lateral to the costal margin, approximately 1 cm medial to the AAL		the medial edge positioned 2 cm lateral to the umbilicus
88	Contribution of hypoventilation to sleep oxygen desaturation in chronic obstructive pulmonary disease	Hudgel	1983	6th to 7th ICS in AAL	Muller 1979					2nd to 3rd ICS in PSL
89	Activation of human inspiratory muscles in an upside-down posture	Hudson	2016					Posterior triangle at level of the cricoid									2 cm apart at the level of the anterior superior iliac spine, midway between the umbilicus and the anterior superior iliac spine
90	Optimized analysis of surface electromyograms of the scalenes during quiet breathing in humans	Hug	2006					Posterior triangle at level of the cricoid
91	Surface EMG to assess and quantify upper airway dilators activity during non-invasive ventilation	Hug	2011					Posterior triangle at level of the cricoid		One electrode over the 2nd or 3rd ICS 2 cm from the edge of the sternum with the other on an adjacent rib or on the sternum												(Levator) alae nasi: At either side of the external nares	Strohl 1980 Bruintjes 1996	1 cm apart and halfway between the chin and the hyoid bone
92	The cost of breathing in stable chronic obstructive pulmonary disease	Hugli	1995	5th to 7th ICS in AAL (longitudinal)						2nd ICS, adjacent to the sternum
93	Surface electromyography activity of the rectus abdominis, internal oblique, and external oblique muscles during forced expiration in healthy adults	Ito	2016													3 cm para-midline of the umbilicus	15 cm para-midline of the umbilicus	Midpoint between the umbilicus and anterior superior iliac spine			Ng 1998
94	Electromyographic tools to assess hemidiaphragm paralysis	Jammes	2010	7th to 8th ICS from AAL to medial	Luo 1998
95	Brief airway occlusion produces prolonged reflex inhibition of inspiratory muscles in obstructive sleep apnea	Jeffery	2006	7th to 8th ICS in AAL (longitudinal)				Posterior triangle at level of the cricoid		One electrode over the 2nd or 3rd ICS 2 cm from the edge of the sternum with the other on an adjacent rib or on the sternum
96	Correlations between change in neural respiratory drive and heart rate variability in patients submitted to open-heart surgery	Jinakote	2019							2nd ICS 3cm for sternal edge (bilateral)
97	Combined respiratory muscle training facilitates expiratory muscle activity in stroke patients	Jo	2017													Consistent with previous studies (14, 15) on paretic side	Consistent with previous studies (14, 15) on paretic side	Consistent with previous studies (14, 15) on paretic side
98	Relative activity of respiratory muscles during prescribed inspiratory muscle training in healthy people	Jung	2016	Consistent with previous studies	Andrade 2005 Hawkes 2007 Da Silva 2012 Tamplin 2011	Not reported	Tamplin 2011					Not reported: Consistent with previous studies			Hawkes 2007
99	Changes in training posture induce changes in the chest wall movement and respiratory muscle activation during respiratory muscle training	Jung	2018	Costal margin in MCL (unilateral, on both sides)	Hawkes 2007	Upper third
100	Hypoxia exaggerates inspiratory accessory muscle deoxygenation during hyperpnoea	Katayama	2015			Middle third								Intercostal: 6th ICS in AAL (right side)
101	Correlation of cervical-inspiratory-muscle electromyography and oxygen uptake during treadmill walking correlation of cervical-inspiratory-muscle electromyography and oxygen uptake	Kawamura	2024			Lower third	Falla 2002	Lower-anterior angle of posterior triangle, behind the clavicular fibers	Falla 2002
102	Effects of breathing maneuver and sitting posture on muscle activity in inspiratory accessory muscles in patients with chronic obstructive pulmonary disease	Kim	2012			Not reported		Not reported
103	Effects of the combination of respiratory muscle training and abdominal drawing-in maneuver on respiratory muscle activity in patients with post-stroke hemiplegia: a pilot randomized controlled trial	Kim	2015	7th or 8th ICS in MCL (horizontal)	Maarsingh 2000/Duiverman 2004							2nd or 3rd ICS in MCL
104	Effects of high-intensity inspiratory muscle warm-up on inspiratory muscle strength and accessory inspiratory muscle activity	Koizumi	2023			Middle third	Katayama 2015					6th ICS in AAL (right)			Katayama 2015
105	A Multichannel EMG System for Spatial Measurement of Diaphragm Activities	Kusche	2022	Full-circumference at the level of the xiphoid (horizontal)
106	Low dose aminophylline selectively increases upper airway motor activity in normals	Lahive	1988	Costal margin in MCL to medial	Muller 1979																	Technique described by Patrick et al. 1982	Strohl 1980
107	Diaphragm inhibition with positive pressure ventilation: quantification of mechanical effects	Lake	1999	6th to 7th ICS in AAL (longitudinal)
108	Load compensating responses of human abdominal muscles	Lansing	1981													vertically over the RA at the umbilical level 2 cm to the right of the midline	Midway between the costal margin and the iliac crest across the anterior axillary line, slanting downward at 45 degrees in the direction of the muscle fibers.	on the lower portion of the internal oblique, horizontally in the center of a triangle formed by the lateral margin of the rectus sheath, the inguinal ligament, and a line between the anterior superior iliac spine and the umbilicus			Floyd 1950
109	Chest surface recording of diaphragm potentials in man	Lansing	1989	Costal margin in MCL (bilateral) (horizontal) 5th to 6th ICS in MAL (longitudinal) 6th to 7th ICS in MAL (longitudinal) 7th to 8th ICS in MAL (longitudinal) 8th to 9th ICS in MAL (longitudinal) 9th to 10th ICS in MAL (longitudinal) 10th to 11th ICS in MAL (longitudinal)
110	Differences in motor activation of voluntary and reflex cough in humans	Lasserson	2006											Lower intercostal: 8th ICS in MAL		5 cm lateral to the umbilicus	5 cm directly below the costal margin on a line to the anterior superior iliac spine	5 cm directly below the costal margin on a line to the anterior superior iliac spine
111	Inspiratory muscle activation during inspiratory muscle training in patients with COPD	Lee	2021	7th to 8th ICS in MCL/AAL (longitudinal)		Middle third	Falla 2002
112	Apnoea following normocapnic mechanical ventilation in awake mammals: a demonstration of control system inertia	Leevers	1993	6th to 7th ICS in AAL (longitudinal)
113	Comparison of BiPAP nasal ventilation and ventilation via iron lung in severe stable COPD	Lien	1993	6th to 7th ICS	Gross 1979	Middle third
114	Correlation of surface respiratory electromyography with esophageal diaphragm electromyography	Lin	2019	6th to 8th ICS in AAL (longitudinal)	Tang 2009	Middle third				2nd ICS 3cm for sternal edge (bilateral)	Maarsingh 2000/Duiverman 2004
115	The Influence of Kinesiology Tape on Breathing Mechanics in College-Aged Individuals-A Randomized Trial	Lindenberg	2023					Middle section of scalene	Duiverman 2004	6th ICS, 2cm to the right of the sternum (right side)
116	Transesophageal Versus Surface Electromyography of the Diaphragm in Ventilated Subjects	Lokin	2020	Costal margin	Maarsingh 2000/Duiverman 2004
117	Respiratory muscle activation and action during voluntary cough in healthy humans	LoMauro	2019	8th ICS in MAL	Maarsingh 2000/Duiverman 2004 Luo 1998	Over SCM (left side)		Over the scalene (right side)		1st ICS 2cm apart from the lewis angle						Location 1: on the thoracic insertion, 2 cm below the xiphoid process rectus abdominis: Location 2: 2 cm lateral to the umbilicus	Between the lower costal margin and the iliac crest, 4 cm medially from the nipple line
118	Surface mechanomyography and electromyography provide non-invasive indices of inspiratory muscle force and activation in healthy subjects	Lozano-Garcia	2018	7th or 8th ICS in MCL/AAL	Luo 1998 Grassino 1988 Chien 2008									Inspiratory muscles/Lower intercostal spaces: 7th or 8th ICS MAL/AAL	Chien 2008
119	Surface respiratory electromyography and dyspnea in acute heart failure patients	Luiso	2020	7th or 8th ICS in MCL	Tang 2009 Bellani 2018			Posterior triangle	Duiverman 2004
120	Effect of volume-oriented versus flow-oriented incentive spirometry on chest wall volumes, inspiratory muscle activity, and thoracoabdominal synchrony in the elderly	Lunardi	2014			Upper third	Falla 2002					Upper: 2nd anterior ICS (right side) external intercostal: Lower: 7th and 8th anterior ICS (right side)
121	Comparison of lung expansion techniques on thoracoabdominal mechanics and incidence of pulmonary complications after upper abdominal surgery: a randomized and controlled trial	Lunardi	2015	Not reported	Maarsingh 2000/Duiverman 2004	Upper third	Falla 2002					2nd anterior ICS (right) (34)
122	Respiratory muscle activity measured with a noninvasive EMG technique: technical aspects and reproducibility	Maarsingh	2000	Costal margin in the nipple line (bilateral)						2nd ICS 3cm for sternal edge (bilateral)						one pair each on the right and left sides 4cm apart at the height of the umbilicus
123	Measurement of neural respiratory drive via parasternal intercostal electromyography in healthy adult subjects	MacBean	2016							2nd ICS 3cm for sternal edge (bilateral)
124	Parasternal intercostal muscle activity during methacholine-induced bronchoconstriction	MacBean	2017							2nd ICS 3cm for sternal edge (bilateral)
125	Partitioning of inspiratory pressure swings between diaphragm and intercostal/accessory muscles	Macklem	1978	6th to 7th ICS in AAL (longitudinal)						2nd ICS parasternally
126	Short-latency inhibitory reflex responses to inspiratory loading of the scalene muscles are impaired in spinal cord injury	McBain	2015	7th to 8th ICS in AAL (longitudinal)	Luo 1998 Gandevia 1986			Posterior triangle from cricoid to clavicle	Falla 2002
127	Muscle activation and sound during voluntary single coughs and cough peals in healthy volunteers: Insights into cough intensity	McGuinness	2018	8th ICS in MAL						2nd ICS, 3cm from the center of sternum (right side)				Lateral chest muscles: 8th ICS in MAL						Lateral abdominals: 5 cm directly below the costal margin on a line drawn down to the anterior superior iliac spine Other: Medial abdominals: 5 cm lateral to umbilicus
128	Inspiratory muscle reflex control after incomplete cervical spinal cord injury	McNaughton	2022	Not reported	Gandevia 1986			On the scalene using standardized placement	Falla 2002
129	Genioglossus fatigue in obstructive sleep apnea	McSharry	2012																					Patient-specific intra oral device	Doble 1985
130	Lung function and surface electromyography of intercostal muscles in cement mill workers	Meo	2002											Intercostal: 7th and 8th ICS (right side)
131	Abdominal muscle activity during breathing with and without inspiratory and expiratory loads in healthy subjects	Mesquita Montes	2016													2 cm lateral to the umbilicus, over the muscle mass	Lateral to the rectus abdominis, directly above the anterior superior iliac, halfway between the crest and ribs at a slightly oblique angle	Transverse abdominis/internal oblique: 2 cm medial and below to the anterior superior iliac spine	Transverse abdominis/internal oblique: 2 cm medial and below to the anterior superior iliac spine		McGill 1996
132	The effect of inspiratory and expiratory loads on abdominal muscle activity during breathing in subjects "at risk" for the development of chronic obstructive pulmonary disease and healthy	Mesquita Montes	2017													2 cm lateral to the umbilicus, over the muscle mass	Lateral to the rectus abdominis, directly above the anterior superior iliac, halfway between the crest and ribs at a slightly oblique angle	Transverse abdominis/internal oblique: 2 cm medial and below to the anterior superior iliac spine	Transverse abdominis/internal oblique: 2 cm medial and below to the anterior superior iliac spine		McGill 1996
133	Abdominal muscle activity during breathing in different postural sets in healthy subjects	Mesquita Montes	2017													2 cm lateral to the umbilicus, over the muscle mass	Lateral to the rectus abdominis, directly above the anterior superior iliac, halfway between the crest and ribs at a slightly oblique angle	Transverse abdominis/internal oblique: 2 cm medial and below to the anterior superior iliac spine	Transverse abdominis/internal oblique: 2 cm medial and below to the anterior superior iliac spine		McGill 1996
134	Abdominal muscle activity during breathing in different postures in COPD "Stage 0" and healthy subjects	Mesquita Montes	2017													2 cm lateral to the umbilicus, over the muscle mass	Lateral to the rectus abdominis, directly above the anterior superior iliac, halfway between the crest and ribs at a slightly oblique angle	Transverse abdominis/internal oblique: 2 cm medial and below to the anterior superior iliac spine	Transverse abdominis/internal oblique: 2 cm medial and below to the anterior superior iliac spine		McGill 1996
135	Forward trunk lean with arm support affects the activity of accessory respiratory muscles and thoracoabdominal movement in healthy individuals	Mesquita Montes	2018			Middle third		Lower-anterior angle of posterior triangle, behind the clavicular fibers								2 cm lateral to the umbilicus, over the muscle mass	Lateral to the rectus abdominis, directly above the anterior superior iliac, halfway between the crest and ribs at a slightly oblique angle	Transverse abdominis/internal oblique: 2 cm medial and below to the anterior superior iliac spine	Transverse abdominis/internal oblique: 2 cm medial and below to the anterior superior iliac spine		McGill 1996
136	Mechanisms of control of alae nasi muscle activity	Mezzanotte	1992																			On either side of the external nares approximately in the middle of the body of the alae nasi muscle	Strohl 1980
137	Functional condition of inspiratory muscles in obstructive sleep apnea patients	Miroshnichenko	2022	7th ICS at outer edge rectus abdominis		Lower third						3rd ICS in MCL
138	Wavelet Analysis of Respiratory Muscle sEMG Signals during the Physiological Breakpoint of Static Dry End-Expiratory Breath-Holding in Naive Apneists: A Pilot Study	Misic	2023					Not reported		2nd ICS, in PSL (right side)						Not reported: According to recommendations
139	Sex differences in respiratory muscle activation patterns during high-intensity exercise in healthy humans	Mitchell	2018			Middle third	Segizbaeva 2013	Posterior triangle at level of the cricoid
140	The effect of positioning and diaphragmatic breathing exercises on respiratory muscle activity in people with chronic obstructive pulmonary disease	Morrow	2016	Costal margin in MCL ( bilateral)	Maarsingh 2000/Duiverman 2004									Intercostal: Maarsingh 2000
141	Estimation of Work of Breathing from Respiratory Muscle Activity In Spontaneous Ventilation: A Pilot Study	Muñoz	2019	7th to 8th ICS in MAL/ECL (longitudinal)	Luo 1998 De Troyer 1997	Upper half	Falla 2002							Intercostal: 2nd and 3rd ICS in MCL	Chien 2008
142	Diaphragmatic muscle tone	Muller	1979	Costal margin in the nipple line (bilateral)
143	Respiratory muscular response to obstructive maneuvers in non-invasively ventilated healthy subjects	Munoz	2018	7th to 8th ICS in MAL/ECL (longitudinal)	Luo 1998 De Troyer 1997	Upper half	Falla 2002							Intercostal: 2nd and 3rd ICS in MCL	Chien 2008
144	Reproducibility of the short-latency reflex inhibition to loading of human inspiratory muscles	Murray	2008					Posterior triangle from cricoid to clavicle	Falla 2002
145	Effect of airway inflammation on short-latency reflex inhibition to inspiratory loading in human scalene muscles	Murray	2012					Posterior triangle at level of the cricoid	Falla 2002
146	Evaluation of Fatigue of Respiratory and Lower Limb Muscles During Prolonged Aerobic Exercise	Nadiv	2012			Not reported	Ratnovsky 2003					As described previously (Ratnovsky et al., 2003; Perlovitch et al., 2007)			Ratnovsky 2003
147	Diaphragmatic rest during negative pressure ventilation by pneumowrap. Assessment in normal and COPD patients	Nava	1990	6th to 7th ICS in PSL		Middle third
148	Recruitment of some respiratory muscles during three maximal inspiratory manoeuvres	Nava	1993	6th to 7th ICS	Gross 1979	Middle third				2nd ICS, close to the sternum (right side)						two electrodes placed on the anterolateral abdominal wall below the umbilical line (after having checked that minimal inspiratory electrical activity was present during spontaneous breathing)
149	Relationship between inspiratory mouth pressure and respiratory muscle activity in normal subjects	Ng	1992	7th ICS in MAL to 1 inch anteriorly										Respiratory muscles: 7th ICS in MAL to 1 inch anterior	Viljanen 1967
150	Influence of trunk muscle activity on surface electromyographic recordings from intercostal muscles in normal subjects	Ng	1992	6th to 7th ICS where ICS crosses costal margin										Intercostal: 7th ICS in MAL to 1 inch anterior (left)			1 inch supero-lateral to nipple line at the level of the umbilicus (both sides)
151	Effect of end-inspiratory lung volume and breathing pattern on neural activation of the diaphragm and extra-diaphragmatic inspiratory muscles in healthy adults	Niro	2021			Along the axis of the SCM, between the mastoid and the medial end of the clavicle	Guenette 2011	Posterior triangle at level of the cricoid	Segizbaeva 2013			7th ICS in AAL			Guenette 2011
152	Positive effect of deep diaphragmatic breathing training on gastroesophageal reflux-induced chronic cough: a clinical randomized controlled study	Niu	2024	6th to 8th ICS in AAL (longitudinal)	Luo 1998 Tang 2009
153	Inspiratory muscle endurance testing: pulmonary ventilation and electromyographic analysis	Nobre	2007	7th or 8th ICS in MCL/AAL	Andrade 2005	Upper third								Lower thorax: 7th or 8th anterior ICS in accordance to best signal capture between the axillary and hemi clavicular line
154	Effect of trunk posture on external and internal oblique musclesâ€™ activities during forced expiration	Nonaka	2024														Anterior margin of the 8th rib	3 cm above and 3 cm medial to the superior anterior iliac spine			Ng 1998 Goldish 1994
155	Improved surface EMG electrode for measuring genioglossus muscle activity	O'Connor	2007																					Bilateral intraoral electrode configuration of Doble et al. (1985) with one 10 mm long electrode on either side of the mouth.	Doble 1985
156	Comparison of surface electromyography in respiratory muscles of healthy and liver disease patients: preliminary studies	Oliveira da Silva	2011	From xiphoid to 15 cm on CM	Chen 1995											right side of the umbilicus and another 5 cm below this point
157	Neural respiratory drive and cardiac function in patients with obesity hypoventilation syndrome following initiation of non-invasive ventilation	Onofri	2018							2nd ICS, 3 cm from the midline
158	Assessment of weaning indexes based on diaphragm activity in mechanically ventilated subjects after cardiovascular surgery. A pilot study	Ortega	2017	7th to 8th ICS in MAL/ECL (longitudinal)	De Troyer 1997
159	Changes in power of surface electromyogram during breath-holding	Ostojic	2020	Xiphoid to 10 cm below (longitudinal)		Full muscle
160	Evaluation of respiratory muscle activation in individuals with chronic spinal cord injury	Ovechkin	2010											Intercostal: 6th ICS in AAL		umbilical level				Oblique abdominis (not otherwise specified): Midaxillary line at umbilical level
161	Respiratory motor training and neuromuscular plasticity in patients with chronic obstructive pulmonary disease: A pilot study	Ovechkin	2016	In PSL (longitudinal)										Intercostal: 6th ICS in AAL	Ovechkin 2010	umbilical level				Obliquus abdominis (not otherwise specified): Midaxillary line	Sherwood 1996
162	Upper airway and diaphragm muscle responses to chemical stimulation and loading	Patrick	1982																			On either side of the lateral wall of the external nares	Strohl 1980
163	Inspiratory muscles experience fatigue faster than the calf muscles during treadmill marching	Perlovitch	2007			Middle third	Ratnovsky 2003			1st to 2nd ICS in PSL	Ratnovsky 2003	1st and 2nd ICS, 2cm laterally from the sternum			Ratnovsky 2003	3 cm lateral to the abdominal midline and 2 cm above the umbilicus	10 cm laterally to the midline and 4 cm above the umbilicus at an angle of 45 degrees				Ratnovsky 2003
164	Inspiratory muscle responses to airway occlusion during learned breathing movements	Plassman	1987	6th to 7th ICS in PSL (longitudinal) Costal margin in PSL (horizontal)						2nd to 3rd ICS in PSL
165	Nasal proportional assist ventilation unloads the inspiratory muscles of stable patients with hypercapnia due to COPD	Polese	2000	6th to 7th ICS in PSL (longitudinal)	Gross 1979
166	Neural respiratory drive assessment and its correlation with inspiratory muscle strength in patients undergoing open-heart surgery: A cross-sectional study	Pongpanit	2024							2nd ICS, 3 cm lateral to the sternum
167	Physiologic effects of an ambulatory ventilation system in chronic obstructive pulmonary disease	Porszasz	2013	Costal margin in MCL (bilateral) (horizontal)	Maarsingh 2000/Duiverman 2004			Not reported	Duiverman 2004					Intercostal: Not reported
168	Accessory and Expiratory Muscles Activation During Spontaneous Breathing Trial: A Physiological Study by Surface Electromyography	Pozzi	2022	costal margin in MCL (bilateral)	Bellani 2018	Middle third				2nd ICS 3cm for sternal edge (bilateral)						Left midclavicular line at level of the umbilicus
169	Does intercostal stretch alter breathing pattern and respiratory muscle activity in conscious adults?	Puckree	2002	8th ICS in MAL/AAL	Davis 1967					2 cm from sternal edge on the right side of the body	Leinonen 1990						8.5 to 10 cm right of the midline and 0 to 4.5 cm below the umbilicus on a 45° angle with the sagittal line (Kondo and Bishop, 1987).				Kondo 1987
170	Assessment of Respiratory Muscle Activity with Surface Electromyographic Signals Acquired by Concentric Ring Electrodes	Rafols-de-Urquia	2018	7th to 8th ICS in MAL (longitudinal)	Grassino 1988	Middle third
171	Evaluation of a Wearable Device to Determine Cardiorespiratory Parameters From Surface Diaphragm Electromyography	Rafols-de-Urquia	2019	7th to 8th ICS in MCL/AAL (longitudinal)	Maarsingh 2000/Duiverman 2004
172	Diaphragm Recruitment Increases during a Bout of Targeted Inspiratory Muscle Training	Ramsook	2016	7th ICS in AAL (longitudinal)		Middle third		Posterior triangle at level of the cricoid		2nd ICS, 3 cm lateral of the sternum (unilateral)				Intercostal: 7th ICS in AAL (right side)
173	Is parasternal intercostal EMG an accurate surrogate of respiratory neural drive and biomarker of dyspnea during cycle exercise testing?	Ramsook	2017							2nd ICS 3cm for sternal edge (bilateral)	Maarsingh 2000/Duiverman 2004
174	Effects of inspiratory muscle training on respiratory muscle electromyography and dyspnea during exercise in healthy men	Ramsook	2017			Long axis of the SCM muscle between the mastoid process and the medial clavicle (right side)	Segizbaeva 2013	Posterior triangle at level of the cricoid
175	Integrated approach for in vivo evaluation of respiratory muscles mechanics	Ratnovsky	2003			Middle third				1st to 2nd ICS in PSL		In 1st and 2nd ICS, 2cm lateral from the sternum				3 cm lateral to the abdominal midline and 2 cm above the umbilicus	10 cm lateral to the midline an d4 cm above the umbilicus at an angle of 45 degrees
176	Neural respiratory drive, pulmonary mechanics and breathlessness in patients with cystic fibrosis	Reilly	2011							Not reported	Maarsingh 2000/Duiverman 2004
177	Increased diaphragmatic strength and tolerance to fatigue after bilateral lung transplantation: An electromyographic study	Reynaud-Gaubert	2004	6th to 7th ICS	Gross 1979
178	Assessment of diaphragmatic function through surface electromyography in healthy individuals. A cross-section observational study	Rodríguez-Triviño	2023	From 5 cm below xiphoid to 16 cm on CM	Chen 1995
179	Semi-automated Detection of the Timing of Respiratory Muscle Activity: Validation and First Application	Rodrigues	2021	7th or 8th ICS in MCL/AAL		Middle third		Posterior triangle at level of the cricoid		2nd ICS, close to the sternum (right side)
180	Recruitment pattern of the diaphragm and extradiaphragmatic inspiratory muscles in response to different levels of pressure support	Roesthuis	2020			Lower third	Falla 2002	Lower-anterior angle of posterior triangle, behind the clavicular fibers	Falla 2002	One electrode over the 2nd or 3rd ICS 2 cm from the edge of the sternum with the other on an adjacent rib or on the sternum												On either side of the nose		Just below the chin and above the hyoid bone
181	Motor units involvement in diaphragm and intercostal muscles during supine and prone posture, and its relationship with oxygen saturation and perfusion index in healthy young female adults	Saba	2023	Lowest ICS in MCL								5th intercostal space, posterior axillary line
182	Acute intermittent hypoxia and respiratory muscle recruitment in people with amyotrophic lateral sclerosis: A preliminary study	Sajjadi	2022	7th or 8th ICS in MCL	De Troyer 1997	2/3 of the muscle from the origin to insertion (both sides)	Thompson 1997	Posterior triangle at level of the cricoid	Falla 2002	2nd ICS, 2 cm lateral of the sternum (both sides)	Luu 2015
183	Modeling of Heart Rate Variability and Respiratory Muscle Activity in Organophosphate Poisoned Patients	Salazar	2019	7th to 8th ICS in MAL/ECL (longitudinal)	De Troyer 1997	Upper third	Falla 2002
184	Assessment of mechanically ventilated patients intoxicated with organophosphates by a novel surface electromyographic index	Salazar Sanchez	2017	7th to 8th ICS in MAL/ECL (longitudinal)	De Troyer 1997	Upper third	Falla 2002
185	Potential clinical application of surface electromyography as indicator of neuromuscular recovery during weaning tests after organophosphate poisoning	Sanchez	2017	Not reported		Not reported						Not reported
186	Influence of forward leaning and incentive spirometry on inspired volumes and inspiratory electromyographic activity during breathing exercises in healthy subjects	Santos	2012	7th to 8th ICS in MCL/AAL (longitudinal)	Luo 1998 Andrade 2005 Chien 2008	Upper third	De Troyer 1994	Lower-anterior angle of posterior triangle, behind the clavicular fibers	Hug 2006			2nd or 3rd intercostal space at the midclavicular line			Chien 2008
187	Changes in electromyographic activity, mechanical power, and relaxation rates following inspiratory ribcage muscle fatigue	Sarmento	2021			along the muscle fibers over the SCM (right side)	Falla 2002	Along the muscle fibers over the scalene (right side)	Duiverman 2004 Falla 2002	Along the muscle fibers (right side)	Maarsingh 2000/Duiverman 2004					Along the muscle fibers (33, 34, 35)					Maarsingh 2000/Duiverman 2004
188	Automated characterization of patient-ventilator interaction using surface electromyography	Sauer	2024	Costal margin in MCL (bilateral)						2nd ICS 3cm for sternal edge (bilateral)
189	Control of breathing in a subset of patients with systemic lupus erythematosus	Scano	1995	6th to 7th ICS where ICS crosses CM -1 cm	Gross 1979					2nd ICS
190	Effects of Sprint-Interval and Endurance Respiratory Muscle Training Regimens	Schaer	2019			On the skin above the muscle belly (right side)							On the skin above the muscle belly (right side)			On the skin above the muscle belly (right side)
191	Surface electromyogram of inspiratory muscles: a possible routine monitoring tool in the intensive care unit	Schmidt	2011			Located over anatomical landmarks of the SCM		Located over anatomical landmarks																Located over anatomical landmarks
192	Dyspnea and surface inspiratory electromyograms in mechanically ventilated patients	Schmidt	2013					Posterior triangle at level of the cricoid		2nd ICS, close to the sternum (both sides)												one electrode on each nostril
193	Force-EMG Changes During Sustained Contractions of a Human Upper Airway Muscle	Schmitt	2009																			On nasal dilator	Connel 1983
194	EMG analysis of human inspiratory muscle resistance to fatigue during exercise	Segizbaeva	2013	6th to 7th ICS where ICS crosses CM -1 cm	Luo 1998	Middle third		Posterior triangle at level of the cricoid		2nd ICS, close to the sternum (right side)
195	Surface electromyographic evaluation of the neuromuscular activation of the inspiratory muscles during progressively increased inspiratory flow under inspiratory-resistive loading	Sekiguchi	2018			Middle third		Middle section of scalene
196	Periodic leg movement, nasal CPAP, and expiratory muscles	Seo	2012	Not reported										Not reported		Not reported	Not reported	Not reported
197	Non-invasive proportional assist and pressure support ventilation in patients with cystic fibrosis and chronic respiratory failure	Serra	2002	Not reported	Gross 1979
198	Sternocleidomastoid muscle deoxygenation in response to incremental inspiratory threshold loading measured by near infrared spectroscopy	Shadgan	2011			Middle third				Over the 2nd ICS, just lateral to the sternum (right side)				Intercostal: 8th ICS in AAL
199	Altered patterns of abdominal muscle activation during forced exhalation following elective laparotomy: An experimental research	Shah	2021													3 cm lateral to the midline, midway between pubis and umbilicus	5cm above the ASIS	Internal oblique/transversus abdominis: 2 cm medial to anterior superior iliac spine	Internal oblique/transversus abdominis: 2 cm medial to anterior superior iliac spine		Danneels 2001
200	Comparison of activity and fatigue of the respiratory muscles and pulmonary characteristics between post-polio patients and controls: A pilot study	Shoseyov	2017	7th or 8th ICS in MCL (horizontal)	Maarsingh 2000/Duiverman 2004 Luo 1998 Chien 2008
201	Changes in diaphragmatic EMG spectra during hyperpneic loads	Sieck	1985	6th to 7th ICS where ICS crosses costal margin Xiphoid
202	Control of breathing in patients with myasthenia gravis	Spinelli	1992	6th to 7th ICS where ICS crosses CM -1 cm	Gross 1979					2nd ICS
203	Sleep-disordered breathing in unilateral diaphragm paralysis or severe weakness	Steier	2008			Not reported				Not reported	Maarsingh 2000/Duiverman 2004					Not reported: From standard positions					Maarsingh 2000/Duiverman 2004 Konrad 2001
204	Comparison of pleural pressure and transcutaneous diaphragmatic electromyogram in obstructive sleep apnea syndrome	Stoohs	2005	7th to 8th ICS in AAL (longitudinal)
205	Regional differences in abdominal muscle activity during various maneuvers in humans	Strohl	1981													in the vertical axis over the rectus muscle (determined by palpation) at the level of the umbilicus
206	Limitations of surface EMG estimate of parasternal intercostal to infer neural respiratory drive	Tagliabue	2021							2nd ICS 3cm for sternal edge (bilateral)	Maarsingh 2000/Duiverman 2004
207	Effect of singing on respiratory function, voice, and mood after quadriplegia: a randomized controlled trial	Tamplin	2013	Not reported		Not reported
208	Impact of expiratory trigger setting on delayed cycling and inspiratory muscle workload	Tassaux	2005	costal margin	Maarsingh 2000/Duiverman 2004
209	Locomotor step training with body weight support improves respiratory motor function in individuals with chronic spinal cord injury	Terson de Paleville	2013											Intercostal: 6th ICS in AAL	Ovechkin 2010	umbilical level				Obliques (not otherwise specified): on the midaxillary line at the umbilical level	Sherwood 1996
210	Modulation of chest wall intermuscular coherence: effects of lung volume excursion and transcranial direct current stimulation	Tomczak	2013										12 cm ventral of the midline over the 6th ICS (right side)				Midway between the anterior superior iliac spine and the caudal border of the rib cage (right side)
211	Diaphragmatic amplitude and accessory inspiratory muscle activity in nasal and mouth-breathing adults: a cross-sectional study	Trevisan	2015			Middle third
212	Characteristics of respiratory muscle fatigue upon inhalation resistance with a maximal inspiratory mouth pressure of 50	Tsukamoto	2019	6th ICS in MCL (longitudinal)	Gross 1979	Middle third										2 finger widths lateral from the linea alba, 1 cm above the umbilicus	At the lateral side of the 8th rib	Below a line connecting the left and right anterior superior iliac spines 1 cm medial to the anterior superior iliac spine			Ng 1998
213	Effect of expiratory muscle training on respiratory muscle fatigue in healthy adults: a randomized controlled trial	Tsukamoto	2024	6th to 7th ICS in MCL (longitudinal)	Gross 1979	Middle third										2 finger widths lateral from the linea alba, 1 cm above the umbilicus	In the 8th lateral (16)	At the anterior iliac spine 1 cm below the line connecting the left and right anterior superior iliac spines			Ng 1998
214	Mechanics of the rib cage and diaphragm during sleep	Tusiewicz	1976	6th ICS in MAL/MCL						2nd to 3rd ICS in PSL
215	Intranasal electromyography in evaluation of the nasal valve	Vaiman	2003																			External: upper pair above procerus Alae nasi: Middle pair: Above the transverse nasalis and anomalous nasi Alae nasi: Lower pair: Above the alar nasalis and dilator naris anterior Alae nasi: Internal: Depressor septi, alar nasalis, dilator naris anterior
216	Patient-ventilator asynchrony during non-invasive ventilation for acute respiratory failure: a multicenter study	Vignaux	2009	costal margin	Maarsingh 2000/Duiverman 2004
217	Performance of noninvasive ventilation algorithms on ICU ventilators during pressure support: A clinical study	Vignaux	2010	costal margin	Maarsingh 2000/Duiverman 2004	Not reported
218	A non-invasive method for measuring inspiratory muscle fatigue during progressive isocapnic hyperventilation in man	Vilozni	1987	6th to 7th ICS where ICS crosses CM -1 cm	Gross 1979	Middle third
219	Effects of aerobic training combined with respiratory muscle stretching on the functional exercise capacity and thoracoabdominal kinematics in patients with COPD: a randomized and controlled trial	Wada	2016	Monopolar 7th/8th ICS	Maarsingh 2000/Duiverman 2004	Upper third	Falla 2002							Intercostal: 2nd ICS (right)		2 cm to the left of the umbilius					Maarsingh 2000/Duiverman 2004
220	Activation of respiratory muscles during weaning from mechanical ventilation	Walterspacher	2017	From xiphoid to 16 cm on CM (horizontal)	Hawkes 2007					2nd ICS on the parasternal muscles (both sides)	Maarsingh 2000/Duiverman 2004
221	Activation of respiratory muscles during respiratory muscle training	Walterspacher	2018	From xiphoid to 16 cm on CM (horizontal)	Chen 1995	Middle third	Nava 1993			2nd ICS (both sides)	Maarsingh 2000/Duiverman 2004
222	Exercise-induced bronchoconstriction assessed by a ratio of surface diaphragm EMG to tidal volume	Wang	2023	From xiphoid to 16 cm on CM (horizontal) 6th to 8th ICS in AAL (longitudinal)	Luo 1998 Chen 1995
223	Effect of posture on inspiratory muscle electromyogram response to hypercapnia	Wanke	1992	6th to 7th ICS where ICS crosses CM -1 cm	Gross 1979					2nd ICS just beside the sternal margin (right side)							At the umbilical level just lateral to the rectus abdominis muscles, electrodes 1 cm apart	At the umbilical level just lateral to the rectus abdominis muscles, electrodes 1 cm apart	At the umbilical level just lateral to the rectus abdominis muscles, electrodes 1 cm apart
224	The effect of opioids on inspiratory muscle fatigue during inspiratory resistive loading	Wanke	1993	6th to 7th ICS where ICS crosses costal margin	Gross 1979											at the umbilical level lateral of the RA with an interelectrode distance of 10 mm
225	Respiratory sensation and pattern of respiratory muscle activation during diaphragm fatigue	Ward	1988			Junction sternal/clavicular heads to 3-5 cm cranially				1st to 2nd ICS in PSL
226	Advanced waveform analysis of diaphragm surface EMG allows for continuous non-invasive assessment of respiratory effort in critically ill patients at different PEEP levels	Warnaar	2024	8th ICS in AAL (longitudinal)
227	Neck inspiratory muscle activation patterns during well-controlled inspiration	Washino	2017			Not reported		On the muscle belly along the fascicle determined using ultrasound
228	Effects of inspiratory muscle strength and inspiratory resistance on neck inspiratory muscle activation during controlled inspirations	Washino	2019			Over the muscle belly, determined using US		On the muscle belly along the fascicle direction determined using ultrasound
229	Respiratory muscle activity during rapid eye movement (REM) sleep in patients with chronic obstructive pulmonary disease	White	1995	7th or 8th ICS in AAL (longitudinal)	Banzett 1981					2nd ICS, lateral to the sternum						2 cm lateral to the umbilicus	Midway between the inferior costal margin and the iliac crest in the midclavicular line							1 cm to each side of the midline, midway between the chin and the hyoid bone	Jeffries 1982
230	Respiratory muscle activity and oxygenation during sleep in patients with muscle weakness	White	1995	7th or 8th ICS in AAL (longitudinal)						2nd ICS, lateral to the sternum						2 cm lateral to the umbilicus	Midway between the inferior costal margin and the iliac crest in the midclavicular line							1 cm to each side of the midline, midway between the chin and the hyoid bone	Jeffries 1982
231	Activity of respiratory pump and upper airway muscles during sleep onset	Worsnop	1998	costal margin								Laterally over the 6th ICS
232	Effect of age on sleep onset-related changes in respiratory pump and upper airway muscle function	Worsnop	2000	costal margin								6th intercostal space, laterally
233	Correlation and compatibility between surface respiratory electromyography and transesophageal diaphragmatic electromyography measurements during treadmill exercise in stable patients with COPD	Wu	2017	6th to 8th ICS in AAL (longitudinal)	Tang 2009	Middle third	Falla 2002			2nd ICS 3cm for sternal edge (bilateral)	Maarsingh 2000/Duiverman 2004
234	Filtering of Cardiac and Power Line in Surface Respiratory EMG Signal	Yacoub	2010	7th to 8th ICS in PSL (longitudinal)
235	Recognizing the breathing resistances of wearing respirators from respiratory and sEMG signals with artificial neural networks	Yang	2017	Not reported	Maarsingh 2000/Duiverman 2004	Middle third	Cosette 2010 Campbell 1955	On the muscle body	Duiverman 2004 Campbell 1955					Intercostal: 1st or 2nd ICS in MCL	Chen 2016	3 cm lateral to the umbilicus					Maarsingh 2000/Duiverman 2004 Cosette 2010
236	Evaluation of neuromuscular activity in patients with obstructive sleep apnea using chin surface electromyography of polysomnography	Yin	2013																					In the midline 1 cm above the inferior edge of the mandible, 2 cm below the inferior edge of the mandible and 2 cm to the left and right of the mandible	Jeffries 1982
237	Slow expiration reduces sternocleidomastoid activity and increases transversus abdominis and internal oblique muscle activity during abdominal curl-up	Yoon	2014			Upper third	Falla 2002 Guedes 2009									2 cm lateral from the midline of the umbilicus	electrode positioned halfway between the most inferior point of the costal margin of the ribs and the anterior superior iliac spine and angled toward the pubic symphysis parallel to the fibers of the EO.	Internal oblique/transverse abdominis: horizontally within a triangle with a line from the umbilicus to the pubic symphysis as medial border, a line from the anterior superior iliac spine to pubis symphysis as inferior border, and a line from the left to right anterior superior iliac spine as superior border	Internal oblique/transverse abdominis: horizontally within a triangle with a line from the umbilicus to the pubic symphysis as medial border, a line from the anterior superior iliac spine to pubis symphysis as inferior border, and a line from the left to right anterior superior iliac spine as superior border
238	Maximal force and endurance to fatigue of respiratory and skeletal muscles in chronic hypoxemic patients: the effects of oxygen breathing	Zattara-Hartmann	1995	6th to 7th ICS where ICS crosses CM -1 cm	Gross 1979
239	Neural Respiratory Drive Measured Using Surface Electromyography of Diaphragm as a Physiological Biomarker to Predict Hospitalization of Acute Exacerbation of Chronic Obstructive Pulmonary Disease Patients	Zhang	2018	6th to 8th ICS in AAL (longitudinal)	Tang 2009
240	Novel method for evaluating the upper airway resistance using the ratio of neural respiratory drive to flow in OSA	Zhang	2020	Not reported
